# Supplementary material for: Clinicopathological Features of Intrathoracic Liposarcoma—A Systematic Review with an Illustrative Case
Source: J Clin Med. 2022 Dec 10;11(24):7353. doi: 10.3390/jcm11247353 (PMC9781777; doi:10.3390/jcm11247353)
Supplement: Supplementary file 1 [file jcm-11-07353-s001.zip]

Archive with 1 entries (1 files):
- jcm-2080406-supplementary.xlsx
