# Supplementary material for: Clinicopathological Features of Intrathoracic Liposarcoma—A Systematic Review with an Illustrative Case
Source: J Clin Med. 2022 Dec 10;11(24):7353. doi: 10.3390/jcm11247353 (PMC9781777; doi:10.3390/jcm11247353)
Supplement: Supplementary file 1 [file jcm-11-07353-s001.zip › jcm-2080406-supplementary.xlsx]

## Sheet: Arkusz1
Number	Year	Country	Age	Sex	Previous neoplasms	Tumor originating from	Spread/ Infiltration	Symptoms	Duration of symptoms	Other abnormalities	Incidental finding	Radiological imaging/ Biopsies/ Other	PET SUV max	Features in CT	Treatment	Radiotherapy	Chemotherapy	Reconstruction	Tumor size	Tumor weight	Macroscopic evaluation	Microscopic evaluation	Histological subtype	Immunohistocheimstry	Gene amplification	Recurrence	Metastasis	Complications	Follow up	Reference	Additional information	Time (month)	Event (death)
1	1996	Japan	77	F	No	Superior anterior mediastinum	thymus infiltration	Asymptomatic	-	x-ray: positive silhouette sign	yes	CT, MRI		Computed tomography (CT) demonstrated a mass in the anterior mediastinum with a density ranging from -84.9 to 7.1 HU (Fig. lb).	Surgical resection (thymectomy and tumor resection), postoperative radiotherapy (60Gy)	1	-	-	9x8,5x5 cm	-	grey and yellow, encapsulated	Mature adipocytes, spindle shaped adipocytes, atypical lipoblasts with concentrated nuclei	Well-differentiated	S-100, lipid staining		No	No	-	alive 29 months postoperatively	Sekine Y, Hamaguchi K, Miyahara Y, Baba M, Yasufuku K, Fujisawa T, Yamaguchi Y. Thymus-related liposarcoma: report of a case and review of the literature. Surg Today. 1996;26(3):203-7.		29	0
2	1996	Belgium	34	M	NA	Anterior mediastinum	-	Chest parasternal pain	1 year	-	no	CT, biopsy		an anterior mediastlnal mass which had grown around the right sternal border and extended between the costal cartdages into the subcutaneous presternal fat (Fig. 1). Further staging revealed no distant metastases.	Surgical resection (en bloc)		-	methylmethacrylate sandwich with tho meshes	19x15x8 cm	-	-	loose matrix containing scattered abnormal mesenchymal cells, some of which have features of lipoblasts	Myxoid	-		-	-	Reoperation 5 M postoperatively - inflammation in reconstruction	alive 24 months postoperatively	van Schil PEY, van Look R, van Calster ELY, van Oosterom AT, Hauben EI. Sternal resection for primary presternal and retrosternal mediastinal liposarcoma, European Journal of Cardio-Thoracic Surgery. 1996;10(3):217-219.		24	0
3	1998	Israel	62	M	NA	Left anterior mediastinum	-	Dyspnea on exertion, cough, weakness	4 months	Bronchofiberoscopy: left main bronchus narrowing	no	CT, fine needle aspiration biopsy		showed a w ell-delineated m ass in the anterior mediastinum in the vicinity of the heart and an associated sm all pleural effusion on the sam e side, which was lapped and found to be without malignant cells. The mass was homogeneous end its density was compatible with fat.	Surgical resection (thoracotomy, partial resection of pericardium), postoperative radiotherapy 4000 cGy (40Gy)	1	-	-	10 cm	-	-	Biopsy: cells embedded in myxoid background material as well as closely packed atypical lipoblasts	Mixed	-		Yes, 8 months postoperatively	-	-	dead, 24 months postoperatively	Greif J, Marmor S, Merimsky O, Kovner F, Inbar M. Primary liposarcoma of the mediastinum. Sarcoma. 1998;2(3-4):205-207.		24	1
4	1999	Japan	49	M	NA	Right posterior mediastinum	-	NA	-	Patient suffering from aortic insufficien cy wit h hypertension	NA	MRI		MRI	Surgical resection - two step approach (posterolateral thoracotomy and median sternotomy)		-	-	19x10x9 cm	380g	yellowish in appearance	encapsulated within thin connective tissue, mature adipocytes and atyp ical lipoblasts forming spider web cell	Well-differentiated	-		-	-	perforation due to ischemia and mediastinitis, esophagectomy on POD2	alive 6 months postoperatively	Aoki T, Sugawara M, Yamato Y, Hayashi J. A surgical management of aortic insufficiency concomitant with mediastinal well-differentiated liposarcoma. Thorac Cardiovasc Surg. 1999;47(6):397-9.		6	0
5	2000	USA	45	F	NA	Pleural cavity (side not stated, retrospective analysis)	-	bronchitis, pneumonia	-	-	no	NA		-	Surgical excision (tumor involved margins), postoperative chemotherapy		yes		16x16x4 cm	-	-	elongated, interconnected spindle cells with variably sized, hyperchromatic nuclei with a wispy to fibrillary, pale- to lightstaining myxoid stroma, population of rounded to oval cells had hyperchromatic, somewhat indented nuclei and some cytoplasmic vacuoles (round cells). An extensive capillary network was present, and multiple mitotic figures were seen	Myxoid with round cell features	vismentin, Alcian blue and acid mucopolysaccharide stains highlighted the myxoid background		-	-	-	dead 7 months after diagnosis	Okby NT, Travis WD. Liposarcoma of the pleural cavity: clinical and pathologic features of 4 cases with a review of the literature. Arch Pathol Lab Med. 2000;124(5):699-703.		7	1
6			73	M	NA	Right pleural cavity	-	asymptomatic	-	-	yes	biopsy		-	paliative surgery			-	NA	-	Yellow nodular lesions	elongated, interconnected spindle cells with variably sized, hyperchromatic nuclei with a wispy to fibrillary, pale- to lightstaining myxoid stroma	Myxoid	-		-	-	-	dead 9 months after diagnosis			9	1
7			63	M	NA	Left pleural cavity	-	NA	-	-	-	NA		-	surgical resection			-	18,5x12,5x5 cm	540g	yellow-grey, rubbery, nodular	mature-appearing adipose tissue with loose to densely packed and sclerotic intervening and dissecting fibrous tissue. Occasional lipoblasts had hyperchromatic multilobulated nuclei that were compressed and distorted by cytoplasmic vacuoles	Well-differentiated/ sclerosing	-		-	-	-	dead 16 months after diagnosis			16	1
8			80	M	NA	Right pleural cavity	-	asymptomatic	-	-	yes	NA		-	surgical resection			-	20x18x14 cm	1686g	yellow-grey, rubbery, nodular	elongated, interconnected spindle cells with variably sized, hyperchromatic nuclei with a wispy to fibrillary, pale- to lightstaining myxoid stroma	Myxoid	-		-	-	-	NA
9	2000	France	25	F	No	Mediastinum - thymic area	-	chest pain	2 months	-	no	CT		The computed tomography (CT) scan (Fig 1) showed a 4.8 3.3 cm homogeneous tumor in the thymic area, of 10-Hounsfield unit (HU) density without enhancing by contrast.	VATS, surgical extension 1 month postoperatively after pathoogy examination - median sternotomy - thymectomy, mediastinal lymphadenectomy, resection of pericardial fragment, wedge resection of the left upper lobe, postoperative radiotherapy 55Gy	1	-	-	4,8x3,3 cm	50g	gelatinous aspect	-	Myxoid	-		Yes, 4 months postoperatively	-	uneventful after both surgeries, 4 M postoperatively multiple nodules identified in diaphragm, pleura, mediastinum - implantation after VATS - during first surgery tumor tumor escaped from forceps and fell into costovertebral sulcus	dead 24 months after first surgery	Aubert A, Chaffanjon P, Peoch M, et al. Chest wall implantation of a mediastinal liposarcoma after thoracoscopy. Ann Thorac Surg 2000;69:1579–80.	Implantation	24	1
10	2000	USA	71	M	As a child, he underwent complete resection of a benign mass from his thigh	supraclavicular fossa	-	painless mass	several months	-	no	biopsy 2 years prior		-	surgical resection		-	-	5 cm	-	-	spindle-shaped cells and signet-ring lipoblasts in a myxoid matrix	Myxoid	-		no	no	The surgical mar- gins were involved with tumor, although no residual tumor was found at repeat resection.	NA	Morse MA, Bossen E, D'Amico TA, Williamson W, Johnson R. Myxoid liposarcoma of the supraclavicular fossa. Chest. 2000;117(5):1518-20.
11	2000	USA	78	M	na	medial aspect of the diaphragmatic pleura	inferior pericardium	2 months after observation pleuritic chest pain	-	-	yes	CT, thoracentesis		. A CT scan of the chest revealed a cystic opacity in the major fissure, apparently attached to the pericardium. The location and CT appearance were suggestive of a pericardial cyst. A 1-cm nodule was also detected in the right lower lobe., 2months later A CT scan at that time revealed a new moderate-sized right-sided pleural effusion and an increase in the size of the cyst (	surgical resection of the mass with parts of diaphragm and pericardium, wedge resection of the right lower lobe due to small nodule, postoperative beam radiation	1	-	-	11 × 8 × 6.5 cm	-	soft rubbery encapsulated mass	lymphocyte-rich areas partially obscuring the neoplastic background, eas of lymphoid proliferation and fibrovascular connective tissue with spindle cells and abun- dant myxoid material, foci of more typical look- ing liposarcoma and scattered atypical cells resembling lipoblasts with hyperchromatic nuclei and vacuolated cyto- plasm, The tumor was adherent to the lung pericardi- um and diaphragm w…	Myxoid	-		-	-	uneventful postoperative course	NA	Iqbal M, Posen J, Bhuiya TA, Lackner RP, Steinberg HN, Rossoff LJ. Lymphocyte-rich pleural liposarcoma mimicking pericardial cyst. J Thorac Cardiovasc Surg. 2000 ;120(3):610-2.
12	2001	Turkey	52	F	Mediastinal schwannoma 14 years prior -> Retrospective histological exam- ination of the formerly excised tumor revealed that the present tumor was the recurrence of this tumor (so it was liposarcoma)	Mediastinal	CT: invasive features to the left atrium, left ventri- cle, esophagus, aorta, liver and diaphragma MRI: possible invasion only to esophagus	dyspnea, chest pain	1 year	bilateral decreased breath sounds in the lower zones of the lungs; Esophagoscopy and bronchoscopy revealed an extrin- sic compression effect of the tumor (middle±lower lobes of the lung), but no evidence of intraluminal tumor.	no	CT, MRI, transthoracic CT-guided core-needle biopsy		On computed tomography (CT), a mass in the right hemithorax, extending to the left side, showing invasive features to the left atrium, left ventricle, esophagus, aorta, liver and diaphragma, was deÆned. It was a heterogeneous and hypodense mass with central necrosis and calciÆcation foci. Evidence of pleural effusion also was seen.	Surgical resection		-	-	33 x 30 x 17 cm	1520 g	mass was soft and pale yellow in color on cut section	bopsy: spindle cells with pleomorphic nuclear features, but no evidence of mitosis, and it was interpreted as an ancient schwannoma histology: loosely arranged fibroblast-like undif- ferentiated spindle cells with focal lipoma-like areas. Spindle cells showed mild to moderate pleomorphism with rare mito- sis, some being atypical. A maze of branching narrow vessels was distinct in some areas. Foca…	NA	vismentin (spindle cells), S100 (lipoma-like areas)		no signs of another recurrence	no	The postopera- tive course was uneventfu	alive 3 months postoperatively	Kara M, Ozkan M, Dizbay Sak S, Kavukçu ST. Successful removal of a giant recurrent mediastinal liposarcoma involving both hemithoraces. Eur J Cardiothorac Surg. 2001;20(3):647-9. .		3	0
13	2001	Japan	76	M	NA	ower posterior mediastinum, extended to the right hemithorax	esophagus	asymptomatic	-	-	yes	angiography via the celiac trunk showed the tumor received a feeder branching from the left gastric artery		The tumor was located predominantly in the lower posterior mediastinum, extended to the right hemithorax, and consisted of a heterogeneous area including fat as identified by its low attenuation (Fig. 1). The boundary between the tumor and the esophagus was unclear on CT	Surgical resection with local esophageal myectomy		-	-	12 × 12 × 9 cm	-	well-encapsulated solid tumor	-	Well-differentiated	-		no	no	uneventful	alive 24 months postoperatively	Sakamaki Y, Miyoshi S, Minami M, Tanaka H, Inada K, Matsuda H. Mediastinal liposarcoma appearing as a tumor arising in the esophageal wall. Jpn J Thorac Cardiovasc Surg. 2001;49(11):679-81.		24	0
14	2002	Japan	48	M	NA	anterior mediastinum	-	weight loss, dyspnea on exertion	-	breath sounds were markedly decreased in both upper lung fields, %FEV (1) 61.5%	no	CT, CT-guided large-core needle biopsy		Previous computed tomography had shown anterior mediastinal fatty tissue with calcified nodules of about 2.6 cm3 in volume at the main pulmonary artery (Fig. 3). Chest CT showed a large mass in the left cavity (Fig. 4). The large 10.5 × 6.9 × 16 cm mass showed inhomogeneous soft tissue density and areas of calcification and fat. Tumor growth was calculated about 500 times the tumor volume per 3.6…	Surgical resection		-	-	18 × 15 × 5 cm	780 g	yellowish encapsulated tumor occupied the left thoracic cavity.	biopsy: only normal adipose tissue, with no malignant cells.	well-differentiated/sclerosing	-		no	no	uneventful	alive 8 months postoperatively	Mase T, Kawawaki N, Narumiya C, Aoyama T, Kato S, Nagata Y. Primary liposarcoma of the mediastinum. Jpn J Thorac Cardiovasc Surg. 2002;50(6):252-5.		8	0
15	2003	Italy	74	F	NA	posterior mediastinum	-	dyspnea, cough, dysphagia	some weeks	mass gave rise to atelectasis to lower pulmonary lobes, breath sound reduction at pulmonary base bilateraly, bronchoscopy: widespread chronic bronchitis	no	CT, trans-bronchial needle aspiration, transthoracic biopsy		volominous hourglass-shaped mass	Surgical resection		-	-	21x12 cm	1800 g	encapsulated; cut: yellowish with necrotizing sections	biopsy: adipose tissue with mildly atypical cytological features; histology: hyperchromatic stromal cells and scattered lipoblasts	Well-differentiated	-		no	no	uneventful	alive 6 months postoperatively	Paci M, De Franco S, Cavazza A, Annessi V, Ferrari G, Falco F, Sgarbi G. Well-differentiated giant "lipoma-like" liposarcoma of the posterior mediastinum: a case report. Chir Ital. 2003;55(1):101-4.		6	0
16	2003	Tunisia	28	F	NA	Primary lung invading mediastinum	appearance of signs of superior vena cava compression	dyspnea, chest pain; cough	2 months	respiration rate 34 breaths/min;	no	thoracentesis, CT, MRI, CT guided biopsy		CT: The mass was generally hypodense with multiple components of pseudocystic density, soft-tissue isodense with the adjacent muscles, and some scattered areas of very low density (-40 H to -80 Hounsfield units), suggesting fat, Two linear peripheral calcifications were noted; MRI: low-signal intensity with high-signal-intensity foci on T1-weighted images. These foci remained of high-signal inten…	Surgical excision was attempted and, unfortunately, the patient died during the operation		-	-	-	-	-	biopsy: well-differentiated liposarcoma areas with a myxoid pattern, Other zones contained necrosis and haemorrhage and a less myxoid portion	multiple histological subtypes in the same lesion: a myxoid liposarcoma subtype as the major component with areas of well-differentiated liposarcoma	-		NA	NA	NA	dead intreaoperatively	Said M, Migaw H, Hafsa C, Braham R, Golli M, Moussa A, Zakhama A, Elkamel A, Gannouni A. Imaging features of primary pulmonary liposarcoma. Australas Radiol. 2003;47(3):313-7.		0	1
17	2004	Japan	59	F	mediastinal well-differentiated liposarcoma in November 1987. A total of 1,570 g of the tumor including thymic tissue was resected through a left posterolateral thoracotom dalej głównie opisywany trzeci tłuszczakomięsak	mediastinum	left tumor: suspected infiltration into left lung and pericardium	Dyspnea on exertion	-	slight restrictive ventilation impairment	no	CT, MRI		-	Surgical resection - clamshell - tumors in the right and left sides; Left: The tumor was dissected from the lung and pericardium with a cavitron ultrasonic surgical aspirator (CUSA). Because direct invasion into the lung and the posterolateral portion of pericardium was suspected, partial resection of the left lung and pericardium was performed		-	Dexon mesh	Right tumor: 12.0x7.8x4.2 cm; Left tumor: 21.0 x 20.0x5.5 cm	Right tumor: 210 g; Left tumor: 922g	A thin capsule surrounded the tumor on the right side with no direct invasion into surrounding tissue such as the pericardium, lung, and chest wall	-	Well-differentiated	-		no signs of another recurrence	no	uneventful	alive, since first operation 16 years; since third operation 6 months	Ohta Y, Murata T, Tamura M, Sato H, Kurumaya H, Katayanagi K. Surgical resection of recurrent bilateral mediastinal liposarcoma through the clamshell approach. Ann Thorac Surg 2004; 77: 1837–9.	(3 liposarcomas: 8 and 10 years after first surgery); the first mediastinal liposarcoma weight: 1570g; 8 years later: Anterior to the main pulmonary artery (anterior mediastinum??), 10 years later another recurrence: anterior mediastinum, second recurrence: bilateral plaural cavities	192	0
18	2004	Japan	58	M	anterior mediastinal liposarcoma 5 years prior (mixed type of myxoid and pleomorphic)	mediastinum (edge of pericardium)	extensively involved the left upper pulmonary vein and the artificial pericardial sheet that had been used to reconstruct the pericardium; intraoperatively: aded the left superior lobe, and the superior pulmonary vein	asymptomatic	-	-	yes	CT, coronary angiography (no distortion); Transesophageal echocardiography: consistent with tumor invasion of the left ventricular wall; MRI: p between the left ventricular wall and the tumor was seen during systole		-	Surgical resection - no invasion of the heart, but due to strongly adherent infiltrated superior pulmonary vein partial resection of pericardium and left superior lobe was performed		-	-	5 cm	-	-	oliferation of spindle cells and roundish cells accompanied by capillary vascular networks, presenting myxoid changes and plexiform patterns.	Myxoid	-		no signs of another recurrence	no	uneventful	alive disease free 15 months postoperatively	Noji T, Morikawa T, Kaji M, Ohtake S, Katoh H. Successful resection of a recurrent mediastinal liposarcoma invading the pericardium: report of a case. Surg Today. 2004;34(5):450-2.		15	0
19	2005	Japan	36	M	no	right lower lobe - pulmonary	-	chest pain, dyspnea on exertion, fever	-	-	no	MRI, PET, CT	3.6	MRI: well defined heterogeneous tumor sized 10x8 cm, which appeared to compress the fight lower lobe of the lung; PET: hyper metabolic foci at the posterior mediastinum with a standardized uptake value of 3.6; CT: appearance as an extrapulmonary and mediastinal mass	Surgical treatment - fight lower lobectomy with mediastinal lymph node dissection		-	-	14x14x6 cm	-	right lower lobe of the lung was enlarged by the presence of an elastically firm tumor, which was mainly located in the medial portions. The main part of the tumor was solid and contained a large hemorrhagic cyst peripherally, which firmly adhered to the esophagus, but had not invaded it; yellowish-white tumor with a well-defined margin	leomorphic spindle cells and large bizarre cells, tumor cells had round hyperchromatic bizarre nuclei and vacuolated pleomorphic cytoplasm; Sudan III staining demonstrated fine lipid droplets within the cytoplasm of tumor cells	Pleomorphic	positive: S-100; negative for Desmin, CD31 and CD34, keratin, smooth muscle actin		yes	no	uneventful	dead 2 months postoperatively	Ibe T, Otani Y, Shimizu K, Nakano T, Sano T, Morishita Y. Pulmonary pleomorphic liposarcoma. Jpn J Thorac Cardiovasc Surg. 2005;53(8):443-7.		2	1
20	2005	Japan	59	M	no	Pleura	-	chest pain	2 months	absent breath sounds over the right lung field and dullness to percussion; bronchoscopy: xtrinsic compression of the right lower bronchus and no evidence of endobronchial tumor growth	yes	CT, bronchoscopy, CT-guided core biopsy		12-cm diameter mass in the right pleural cavity and nonhomogeneous soft tissue density, as well as areas of calcification and fat	Surgical resection		-	-	2 tumors: Large: 12x10,5x7,5 cm; small: 5,3x4,3x2,7 cm	Large: 750g; small: 80g	encapsulated, elastic, and well-vascularized tumor; large tumor: myoma like tumor was elastic, firm, and whitish, accompanied by multiple bone-forming foci;	biopsy: interpreted as a fibrous tumor;Large: Histologically, the large tumor had three distinct features. The smallest part, corresponding to the peripheral, bright yellow area, consisted of mature lipocytes, which were admixed and scattered with bizarre cells. The mitotic part was extremely scant. This area featured lipoma-like well-differentiated liposarcoma. The bulk of the large tumor consis…	Large and small: dedifferentiated liposarcoma with low-grade leiomyosarcomatous and low-grade osteosarcomatous components	spindle cells were positive for α-smooth muscle actin, desmin, HHF-35, and CD34.		no	no	uneventful	alive disease free 6 months postoperatively	Takanami I, Imamura T. Dedifferentiated liposarcoma of the pleura: report of a case. Surg Today. 2005;35(4):313-6.	Multiple components: Large and small: dedifferentiated liposarcoma with low-grade leiomyosarcomatous and low-grade osteosarcomatous components	6	0
21	2005	Italy	40	M	nonseminomatous testicular cancer	anterior mediastinum	appearence of thymic infiltration but it was free from tumor	asymptomatic	-	-	yes	scintigraphy, CT-guided, fine-needle biopsy(not conclusive)		solid and homogeneous anterior mediastinal mass measuring 7 cm at longest diameter	Surgical resection		-	-	9 cm	-	mass was partly solid with cystic areas filled by mucoid material	atypical spindled cells similar to lipoblasts were scattered within a diffuse myxoid matrix	myxoid	Positive: vimentin and S-100 Negative: carcinoembyonic antigen, epithelial membrane antigen, and high and low molecular weight cytokeratins		NA	NA	NA	NA	Caraglia M, Montella L, Addeo R, Costanzo R, Faiola V, Del Prete S, Baldi F, Baldi A, Abbruzzese A, Alloisio M. Conditions suggesting lymphoma: case 2. Mediastinal liposarcoma in a patient with previous testicular cancer. J Clin Oncol. 2005;23(16):3844-6.
22	2005	Bulgaria	49	M	NA	right lung (2nd segment)	-	cough, chest pain, subfebrile temperature	-	-	no	CT		low-density lesion 25HE	Surgical resection (segmentectomy)		-	-	1,5x1,0x1,0 cm	-	well-circumscribed, solid nodule; with yellowish outer surface, situated subpleuraly in the periphery of the pulmonary parenchym	pleomorphic (round or spindle-shaped) cells amongst myxoid stroma, plexiform capillary net, scattered multivascular lipoblast. There were microcysts filled with a mucoid substance in the tumor parenchyma; There were a lot of lymphocytes, which formed lymphoid follicles in the tumor stroma. No necrosis was seen in the samples. Mitoses were 3–5y10 HPF (High Power Field). The proliferative activity …	myxoid	Histochemical staining for lipids and mucopolizaharids (Sudan III and PAS reaction) were positive		no	no	uneventful	alive disease free 12 months postoperatively	Uchikov A, Poriazova E, Zaprianov Z, Markova D. Low-grade pulmonary myxoid liposarcoma. Interact Cardiovasc Thorac Surg. 2005;4(5):402-3.	Pulmonary liposarcoma is extremely rare, often other probable diagnosis are made: pulmonary echinoccocosis	12	0
23	2005	France	50	M	NA	Left pleura	-	chest pain, weakness, dyspnea	-	leucocytosis (16 tys)	no	CT, Spirometry, fibrobronchoscopy and pulmonary scintigraphy		voluminous mass of the posterior mediastinum, 13 x10 cm of diameter	Surgical resection; postoperative radiotherapy of the pleura was decided. He underwent a irradiation of 46,8 Gy	1	-	-	13 x12x6 cm,	-	regular fatty tumour with an important adhesion to the diaphragm was discovered	-	Well-differentiated	-		no	no	uneventful	alive disease free 12 months postoperatively	Minniti A, Montaundon M, Jougon J, Hourneau M, Begueret H, Laurent F, Velly JF. Liposarcoma of the pleural cavity. An exceptional tumour. Monaldi Arch Chest Dis. 2005;63(3):170-2.		12	0
24	2006	India	62	M	NA	posterior mediastinum	-	dyspnea, dysphagia, change of voice	-	vague fullness in the neck, predominantly on the left side. The chest was dull to percussion and air entry was reduced in the right upper zone. The trachea was shifted to the right. Barium swallow revealed a large retropharyngeal prevertebral mass displacing the posterior pharyngeal wall, trachea and postcricoid region anteriorly, with intrathoracic extension of the mass pushing the esophagus lat…	no	Esophagoscopy and endoscopic ultrasound (EUS), showed a large well encapsulated hyperechoic mass extending between the vertebral space and the esophagus from 15 to 30 cm. This mass displaced the aorta and compressed the esophageal lumen; However, itwas free from the esophageal wall and other surroundingstructures; bronchofiberoscopy: showed decreased movement of the left vocal cord with a bulge i…		large,well-defined mass. This mass extended from the deep cervical space in the neck at C2 vertebral level down through the posterior mediastinum to the level of the carina on both sides of the vertebral column (Figs. 1A–1C). The mass displaced the left half of the thyroid gland, the sternocleidomastoid and the common carotid artery in the neck and trachea and esophagus in the thorax	Surgical resection		-	-	15 x 30 cm	-		spindle cell tumor with lipogenic character	well-differentiated	S100 focally		NA	NA	uneventful	NA	Punpale A, Pramesh CS, Jambhekar N, Mistry RC. Giant mediastinal liposarcoma: a case report. Ann Thorac Cardiovasc Surg. 2006;12(6):425-7.
25	2007	Greece	68	M	NA	anterior mediastinum	The tumor was attached to the inferior pericardial wall causing significant compression to the heart. A pericardial incision was necessary to check possible myocardial infiltration. This manipulation revealed that the tumor was in close association with the left atrium and ventricle anteriorly but showed no invasion to these vital structures	dyspnea, chest pain	6 months	dullness on percussion and decreased breath sounds in the lower zone of the left lung.	no	CT; Esophagoscopy and bronchoscopy revealed extrinsic compression effects, but no evidence of intraluminal tumor.		inhomogeneous fatty mass in the left hemithorax showing invasive features to the heart and left hemidiaphragm was defined	Surgical resection (En bloc resection of the tumor with part of pericardium and the left hemidiaphragm was performed); The diaphragmatic defect was covered with bovine pericardium		-		9 × 7 × 5 cm	430g	soft and pale yellow in color on cut section	-	Well-differentiated	-		no	no	uneventful	alive disease free 9 months postoperatively	Barbetakis N, Samanidis G, Samanidou E, Kirodimos E, Kiziridou A, Bischiniotis T, Tsilikas C. Primary mediastinal liposarcoma: a case report. J Med Case Rep. 2007;1:161.	It seems that mediastinal liposarcoma often looks like invading surrounding structures e.g. pericardium or diaphragm and only surgical exploration can reveal if tumor infiltrates structure; replacing diaphragmatic defect	9	0
26	2007	India	38	M	NA	posterior mediastinum	-	dyspnea	2 months	hysical examination of the chest revealed diminished air entry in the left lung; x-ray: silhouette the aortic knuckle, left cardiac border and left hilum		CT, CT guided fine needle biopsy (fibroadipose tissue)		large mixed density mass occupying almost the entire left hemithorax, This mass consisted of predominantly soft tissue densities (þ30 to þ40 HU) embedded within peripheral circumferential fatty tissue (_x0001_70 HU average), A speck of calcification was noted in this mass	Surgical resection		-	-	-	-	well-encapsulated gray white tumour with intact external capsule; Cut section showed lobulated yellow appearance with myxoid areas	lipoblasts in varying stages of proliferation with a branching capillary network and myxoid cells were noted	myxoid	-		no	no	uneventful	alive disease free 6 months postoperatively	Raghavan R, Raghuram P, Parekh PV, Kurien JM. Posterior mediastinal liposarcoma simulating a lung mass: an unusual case report. Cancer Imaging. 2007;7(1):141-4.		6	0
27	2007	Mexico	66	M	NA	anterior mediastinum	-	cough, dyspnea, arthralgias, myalgias, astenia and adynamia	3 months	-	yes	CT, MRI, fine needle aspiration biopsy		poorly limited tumor mass of heterogeneous density in the anterior mediastinum.	Surgical resection, postoperative radiotherapy	1	-	-	25× 16 × 6 cm	3200g	irregular and yellow with areas of necrosis.	biopsy: malignant cells compatible with liposarcoma; histology: lesion to be a malignant tumor consisting of ovoid and fusiform cells with abundant cytoplasm, intracytoplasmic vacuoles and nuclei pushed to the periphery	pleomorphic	S-100 protein was focally positive positively for vimentin and desmin. EMA was negative		NA	NA	NA	dead 2 months postoperatively	Romero-Guadarrama MB, Jiménez-Becerra S, Durán-Padilla MA, Santiago-Prieto AC, Cruz-Ortiz H, Novelo-Retana V. Mediastinal pleomorphic liposarcoma diagnosed by fine needle aspiration biopsy: a case report. Acta Cytol. 2007;51(3):440-2.		2	1
28	2007	China	56	F	NA	left pleural cavity, mediastinum and part or right pleural cavity	-	dyspnea	36 months	saturation 70%, tachypnoe	no	CT		-	Surgical resection, postoperative chemotherapy		yes	-	-	3000g	-	-	well-differentiated	-		no	no	uneventful	alive 18 months postoperatively	Peng C, Zhao X, Dong X, Jiang X. Liposarcoma of the pleural cavity: a case report. J Thorac Cardiovasc Surg. 2007;133(4):1108-9.		18	0
29	2007	Italy	29	F	NA	posterior mediastinum	-	cough, dyspnea	1 month	absent breath sounds and dullness to percussion	no	CT, MRI, CT-guided core needle biopsy (not conclusive)		mass involving the entire left hemithorax and the posterior mediastinum, with a marked mediastinal shift to the right. The tumor was composed of large lobulated masses with various soft tissue densities, and the adjacent structures appeared compressed but not clearly infiltrated	Surgical resection		-	-	28x22x16 cm	4910g	cut surface was slimy with a yellowish tinge and was an admixture of fleshy sarcoma-like areas and areas resem- bling ordinary adipose tissue	biopsy: normal fat tissue composed of mature adult fat cells; histology: small uniform cells with scant cytoplasm set in a myxoid matrix containing numerous capillaries arranged in a plexiform pattern. Scattered among these cells was a variable amount of cells with a clear vacuole or vacuoles that distorted and pushed aside the thin nucleus (signet ring lipoblasts)	Myxoid	-		yes	no	uneventful	alive 48 months postoperatively (there was a relapse)	Marulli G, Rea F, Feltracco P, Calabrese F, Giacometti C, Rizzardi G, Vincenzo L, Sartori F. Successful resection of a giant primary liposarcoma of the posterior mediastinum. J Thorac Oncol. 2007;2(5):453-5.	At 24-month follow-up, evaluation with a chest CT scan showed a relapse (dimensions, 5 _x0001_ 3 _x0001_ 2 cm) in the right paraesophageal space that was radically resected through a right thoracoscopy	48	0
30	2007	India	40	F	NA	anterior and middle mediastinum	-	chest pain, dysphagia, cough	15 days	puffy face and engorged neck veins on admission	no	CT, CT guided FNAC		8.9 × 6.1-cm, non-homogenous, nonenhancing, noncalcified soft tissue density mass with focal areas of fatty attenuation occupying the anterior and middle mediastinum, displacing and compressing the vasculature	Surgical resection		-	-	8.9 × 6.1 cm	-	grossly the tumor was received as grayish-white, multiple, irregular pieces, soft in consistency and at places slimy in appearance.	biopsy: Fibrillary myxoid material stained (pink) metachro- matically on May-Grünwald-Giemsa stains was seen in the background (Figure 2). Spindle-shaped and oval cells with an increased nucleocytoplasmic ratio and a large number of round to polyhedral cells with vacuolated cytoplasm and central or eccentric nuclei, that is, atypical adipose cells, lipoblasts with scalloped nuclei, were seen. A f…	Myxoid	-		NA	NA	NA	NA	Munjal K, Pancholi V, Rege J, Munjal S, Bhandari V, Nahar R. Fine needle aspiration cytology in mediastinal myxoid liposarcoma: a case report. Acta Cytol. 2007;51(3):456-8.
31	2007	UK	42	M	NA	mediastinum	-	abdominal pain, malaise, dyspnea, cough	8 weeks	-	no	CT		The chest film [CxR] was suggestive of a large left sided pleural effusion, and a computerised tomogram [CT] confirmed a loculated effusion	Surgical resection, adjuvant treatment - radiotherapy	1	-	-	-	-	-	-	Myxoid	-		yes	no	uneventful	alive 12 months postoperatively	Goldsmith P, Papagiannopoulos K. Pleural myxoid liposarcoma: features of 2 cases and associated literature review. J Cardiothorac Surg. 2007;2:48.	recurrence 6 months postoperatively	12	0
32			80	F	NA	mediastinum	-	dyspnea	3 months	decreased air entry on the left side.	no	CT		large fluid density mass in the anterior mediastinum	Surgical resection		-	-	-	-	-	-	Myxoid	-		NA	NA	NA	dead 8 months after diagnosis			8	1
33	2007	France	76	F	NA	2 tumors: left pleural cavity and posterior mediastinum	-	fever, dyspnea	-	absence of breath sounds over the left lung field	no	CT, CT-guided core biopsy was done on the pleural mass		a 20 _x0002_ 16 _x0002_ 11ecm mass of the left pleural cavity with nonhomogeneous soft tissue density, and a second mass measuring 12 _x0002_ 5 _x0002_ 11 cm with adipose tissue density in the posterior mediastinum. No mediastinal lymphadenopa- thy was evident on the CT scan	Surgical resection		-	-	pleural tumor measured 18 x15x _x0002_ 10 cm; mediastinal tumor measured 11 _x0002_x4 x 8 cm	pleural tumor: 1410g; mediastinal tumor: 280	pleural tumor: plurinodular, yellow-white, fibrous-like tumor, elastic, and firm; mediastinal tumor: lipoma-like, bright yellow tumor.	pleural tumor: bulk of this tumor consisted of spindle cells that were loosely or more densely arranged in a fascicular pattern. Exceptionally, small areas of liposarcomatous differentiation were observed (Fig. 2C). Mitoses were easily seen, but very sparse, ranging from 1/10 high- power fied (HPF) to 2/10 HPF. The cells showed only a mild degree of nuclear atypia. Small foci of necrosis were not…	dedifferentiated	pleural: few spindle cells were positive for PS100 but were negative for a-smooth muscle actin, HHF-35, desmin, and CD34	MDM2 and CDK4 genes was observed by FISH analysis in both tumor samples	no	no	NA	dead 4 days postoperatively	Benchetritt M, Hofman V, Vénissac N, Brennetot C, Italiano A, Aurias A, Padovani B, Pedeutour F, Hofman P. Dedifferentiated liposarcoma of the pleura mimicking a malignant solitary fibrous tumor and associated with dedifferentiated liposarcoma of the mediastinum: usefulness of cytogenetic and molecular genetic analyses. Cancer Genet Cytogenet. 2007;179(2):150-5.	both were dedifferentiated; died from heart infarction	0.13	1
34	2007	Japan	58	M	well differentiated liposarcoma 20 years earlier	posterior mediastinum	-	dyspnea on exertion	-	dullness on percussion and bilateral decreased breath sounds	no	CT, MRI		-	Surgical resection		-	-	-	700g	-	-	well-differentiated	-	-	no signs of another recurrence	no	uneventful	alive disease free 3 months postoperatively	Matsubara H, Mizutani E, Okuwaki H, Nagasaka S, Miyauchi Y, Oyachi N, Shindo S, Dobashi Y, Matsumoto M. Recurrent mediastinal liposarcoma twenty years after the initial operation: case report. Ann Thorac Cardiovasc Surg. 2007;13(6):407-9.		3	0
35	2008	Japan	64	M	NA	anterior mediastinum	originated from thymus	hoarseness	1 month	-	no	CT, MRI		-	Surgical resection, postoperative chemotherapy (doxorubicin hydrochloride, 10 mg/day for 3 days; ifosfamide, 3,500 mg/day for 5 days)		yes	-	6,5 cm	-	soft, rubbery, multilobular, and encapsulated yellow and gray mass	-	dedifferentiated	-	-	no	no	uneventful	alive disease free 14 months postoperatively	Hirai S, Hamanaka Y, Mitsui N, Uegami S, Matsuura Y. Surgical resection of primary liposarcoma of the anterior mediastinum. Ann Thorac Cardiovasc Surg. 2008;14(1):38-41.	originated from thymus	14	0
36	2008	France	58	M	NA	left pleural cavity	-	chest pain, cough, weight loss, dyspnea	12 months	reduced air-entry over the left hemithorax	no	CT, bronchoscopy. transparietal biopsy		circumscribed mass occupying the left hemithorax with pulmonary parenchymal atelectasis and displacement of the right mediastinal organs; bronchoscopy: distorted trachea and narrowed left bronchial tree with extraluminal compression	Surgical resection, Adjuvant irradia tion of the left hemithorax and mediastinum was performed with a total dose of 50 G	1	-	-	-	2500g	fatty yellowmass	-	myxoid	-	-	no	no	uneventful	NA	Alloubi I, Boubia S, Ridai M. Liposarcoma of the pleural cavity. Thorac Cardiovasc Surg. 2008;56(7):438-9.
37	2009	Brazil	50	M	NA	mediastinum	-	chest pain	-	dullness on percussion and bilateral decreased breath sounds	no	CT		large,smooth, well-defined mass with soft tissue density (+27 UH) in the basal region of the left hemithorax	Surgical resection		-	-	12.5 × 11.5 × 7.0 cm	-	-	-	pleomorphic	-	-	no	no	uneventful	alive disease free 12 months postoperatively	Thomaz FB, Marchiori E, Guimarães AN, de Magalhães IF, Magalhães FV, Gonçalves LP, Domingues RC. Primary mediastinal liposarcoma - computed tomography and pathological findings: a case report. Cases J. 2009;2:8703.		12	0
38	2009	Marocco	49	M	NA	left lung	-	dyspnea, cough, chest pain	2 months	-	no	CT, bronchoscopy		well defined but heterogeneous tumor measuring 12 × 9 cm, affecting both superior and inferior lobe of the left lung	Surgical resection		-	-	12 × 9 cm	-	-	-	polymorphic	-	-	no	no	uneventful	alive disease free 36 months postoperatively	Achir A, Ouadnouni Y, Smahi M, Bouchikh M, Msougar Y, Benosman A. Primary pulmonary liposarcoma--a case report. Thorac Cardiovasc Surg. 2009;57(2):119-20.	pneumonectomy	36	0
39	2009	Japan	82	M	subcutaneous lipoma on his back 19 years ago	mediastinum	-	chest discomfort	-	-	no	CT		large, well-defi ned mass with low density in the right upper mediastinum	Surgical resection		-	-	16,3 × 14.4 ×5.1 cm	-	-	-	well-differentiated	-	-	no	no	uneventful	alive disease free 10 months postoperatively	Shoji T, Sonobe M, Okubo K, Wada H, Bando T, Date H. Giant primary liposarcoma of the chest. Gen Thorac Cardiovasc Surg. 2009;57(3):159-61.		10	0
40	2009	Japan	56	M	NA	anterior mediastinum	-	asymptomatic	-	carcinoembryonic antigen (CEA) was slightly elevated, at 4.3 ng/ml (normal upper limit of 3 ng/ml)	yes	CT, MRI		anterior mediastinal mass, which was enhanced heterogeneously (Fig. 2). The mass was adjacent to the ascending aorta, pulmonary artery, right atrium, and right ventricle. Magnetic resonance imaging (MRI) showed no invasive features for these structures	Surgical resection		-	-	16,5 × 11 × 4 cm	710g	elastic soft mass, well-demarcated, rubbery, and yellowish	mposed of loosely arranged spindle cells and abundant stroma accompanied by focal areas of lipoma-like, well-differentiated liposarcoma, The spindle cells generally displayed only a mild degree of nuclear atypia, with rare mitotic figures, mild to moderate pleomorphism, and cellularity slightly greater than that seen in sclerosing, well-differentiated liposarcoma	dedifferentiated	Immunochemical assays of spindle cells for α- smooth muscle actin (SMA), desmin, myoglobin, and S-100 protein were negative	-	no	no	uneventful	alive disease free 36 months postoperatively	Fukai R, Fukumura Y, Suzuki K. A dedifferentiated liposarcoma of the anterior mediastinum. Int J Clin Oncol. 2009;14(2):174-7.	tumor was located in the center of the thymus - thymectomy	36	0
41	2009	USA	38	M	NA	Pleura	-	cough, night sweats, intermittent chest pain	-	thinly encapsulated high grade myx_x0002_oid liposarcoma with approximately 10% residual viable tumor and no histologically viable sarcoma at the margins	no	CT, PET		originated into middle medistinal pleura without direct involvement of lung/pericardium/esophagus. Tumor had vasculat branches from aorta and azygos branches	surgical resection, CHT		ifosfamide: 2 g/m2 over 96 hours, and adriamycin: 25 mg/m2 over 72 hours	-	29.3 x_x0001_ 25.8 _x0001_ x 14.1 cm	4258g	-	-	myxoid	-	-	no	no	-	alive disease 16 months postoperatively	Berry M, Sporn T, Moore J, D'Amico T, Giant Thoracic Liposarcoma Treated with Induction Chemotherapy Followed by Surgical Resection. J Thorac Oncol. 2009;4: 768–769.		16	0
42	2009	France	34	F	mediastinal angiomyolipoma 9 years prior, 15 months later dedifferentiated liposarcoma	posterior mediastinum	-	dyspnea	recurrence occured in 15 months, the second one after 8 years	-	no	CT, received adjuvant radiotherapy (60 Gy) and chemotherapy (6 cycles with Doxorubicine, Dacarbazine, Ifosfamide		CT-scan clues of a bulky tumoral recurrence located in the lower (e) and upper (f) posterior mediastinum.	surgical, CTH, RTH	1	yes	-	-	-	mature adipose tissue and abundant vascularization	fibroblastic spindle cells with mild nuclear atypia, often organized in a fascic_x0002_ular pattern, corresponding to areas of dedifferentiated or intermediate grade liposarcoma	dedifferentiated	overexpression of MDM2 and CDK4 proteins	amplification of MDM2yCDK4 genes in 12q 14–15 region	yes	no	-	8 years after second surgery large unresectable; died 3 moths later mediastinal tumor	Coulibaly B, Bouvier C, Payan M, Thomas P, Recurrent dedifferentiated liposarcoma of mediastinum involving lung and pleura. Interactive CardioVascular and Thoracic Surgery 9 (2009) 741–742.		99	1
43	2009	Poland	49	F	NA	mediastinum	-	cough	few months	-	no	CT		-	Surgical resection				25 × 31 cm	3500g	-	-	NA	-	-	no	no	uneventful	alive disease free 15 months postoperatively	Gasiorowski L, Dyszkiewicz W, Piwkowski CT. An unusual case of giant primary mediastinal liposarcoma. Thorac Cardiovasc Surg. 2009;57(4):247-8.		15	0
44	2010	Japan	73	M	NA	posterior mediastinum	extending into the neck through the thoracic inlet and into the anterior portion of the left atrium.	cough, dyspnea	6 months	-	no	CT, MRI, autopsy		in the midline posterior mediastinum, extending into the neck through the thoracic inlet and into the anterior portion of the left atrium. Large, homogenous, fat-dense regions were identified at the thoracic inlet level and at the level of the subcarina. The lesion in the thoracic inlet level compresed the trachea.	surgical (partial), RTH, CTH	1	peroxisome proliferator-activated receptor-γ agonis	-	17×11 cm *post-mortem	-	well-demarcated, lobular appearance composed of both yellowish fatty lesions and a whitish, solid, firm mass	uniform round to oval-shaped cells	well-differentiated, dedifferentiated, and round cell components	-	-	yes	yes metastases were observed in the liver, bilateral lungs, bi_x0002_lateral Gerota’s fascia, the left adrenal gland, mesentery, left fifth rib, and the left side of the neck	complete resection was imposible	died after 6 years	Satoshi Konno S , Oizumi S, Shinagawa N, Primary Mediastinal Liposarcoma, with 6 Years of Follow-up to Autopsy, Revealed Histopathological Features of Primary and Metastatic Lesions. Inter Med 49: 771-775, 2010.		72	1
45	2010	Turkey	56	F	NA	pleura	-	chest pain, dyspnea	4 months	finding CA-125 positive in the im- munocytochemical examination,	no	CT, Cytologic examination of the pleural fluid		diffuse pleural effusion causing compressive atelectasis at the base of the left hemithorax	Surgical resection		-	-	-	-	-	onsisted of cells with circular-oval or stellate projections located on a surface with multiple vessels and included occasional lipoblasts	myxoid	it was found that thrombo- modulin, calretinin, HBME-1, pancytokeratin, EMA and CD 36 were negative, but S-100 and vimentin were positive in tumor cells on the immunohisto- chemical examination	-	NA	NA	NA	NA	Dagli AF, Pehlivan S, Ozercan MR. Pleural liposarcoma mimicking carcinoma in pleural effusion cytology: a case report. Acta Cytol. 2010;54(4):601-4.
46	2010	China	44	M	NA	posterior mediastinum	-	chest distress, abdominal distention	2 months	-	no	CT		large posterior mediastinal mass which occupied the posterior mediastinum and compressed heart tightly to the posterior side of the sternum and further extended into the left thoracic cavity and upper abdominal cavity, adjacent to the left lobe of the liver, with a clear margin	Surgical resection		-	-	22 cm× 21 cm× 20 cm	3560g	thinly encapsulated, dull mass in a pale yellow color which had a smooth surface covered with many nourish vessels and was soft to the touch; On cut section of the mass it consisted of adipose tissue with a fibrous core	diffused distribution of lipoblastic mesenchymal cells with increased cellularity and atypical nuclei, and a plexiform capillary network, all set in a myxoid matrix, scattered strands of fibroconnective tissue	myxoid	positive results of protein S-100, Vimentin (Vim) and CD34 and negative results of protein smooth muscle actin (SMA) and desmin	-	no	no	uneventful	alive 13 days postoperatively, no further info	Liu LG, Wei X, Pan TC. A giant primary myxoid liposarcoma of the posterior mediastinum. Chin Med J (Engl). 2010;123(13):1818-20.		0.43	0
47	2010	Taiwan	46	F	NA	anterior mediastinum	spread to neck	palpable neck mass	2 months	large, palpable, fixed, firm, and nontender mass in the lower neck; Auscultation of the lungs was notable for decreased breath sounds and dullness on percussion in the region of the left upper lobe.	no	CT, CT-guided core needle biopsy was inconclusive		heterogeneous mass in the left lower neck and anterior mediastinum, causing asymptomatic compression of the supraaortic trunks , trachea and cervical and thoracic esophagus	Surgical resection, adjuvant radiotherapy	1	-	-	-	-	-	-	well-differentiated	-	-	no	no	injury of the left recurrent laryngeal nerve	alive disease free 8 months postoperatively	Lin YY, Su WF. Images in clinical medicine. Liposarcoma of the anterior mediastinum and neck. N Engl J Med. 2010;363(9):864.		8	0
48	2010	Canada	45	F	NA	anterior mediastinum	-	gastroesophageal reflux, fatigue	several months	-	yes	CT		well defined mass of mixed density with speckled calcifications located in the antero-superior mediastinum	Surgical resection		-	-	13 x 9 x 3 cm	297g	Cut section revealed an indurated calcified mass with a lobulated aspect and a whitish coloration, The lesion was well circumscribed but not encapsulated	tumour was composed of adipocytes of varying sizes including univacuolated and multivacuolated lipoblasts with a large hyperchromatic nucleus; Several fibrous septa containing atypical stromal cells with hyperchromasia were also noted	well-differentiated	diffuse and intense tracer uptake for Vimentine, light to moderate uptake of CD34, and a tracer uptake of several fusiform cells and adipose cells with the protein S-100	-	no	no	uneventful	alive disease free 24 months postoperatively	Chaput-Dugas ME, Chughtai T, Liberman M, Duranceau A, Martin J, Barkat F, Ferraro P. Successful resection of a large incidentally found primary mediastinal liposarcoma. J Surg Case Rep. 2010;2010(8):1.	A radical “en-bloc” resection of the tumour, mediastinal fat, thymus, pericardium and pleura was carried out. There was no evidence of tumour dissemination in the pericardium or pleural cavities or metastatic lymphadenopathy	24	0
49	2010	USA	70	M	NA	mediastinum	extending from the hypopharynx to the carina	neck swelling, dyspnea	7-8 months	-	no	CT, MRI, fine needle aspiration (FNA) biopsy; bronchoscopy revealed compression of the right mainstem bronchus. Passage of an upper gastrointestinal endoscope proved difficult with compression of the esophagus		large mass extending from the hypopharynx to the carina (Figures 1 &2), causing significant displacement of the larynx, trachea, and esophagus as well as encasing the aortic arch	neoadjuvant radiotherapy prior to surgical resection; postoperative radiation for a total of 60 Gy	1	no	-	11 × 4 cm	-	-	-	well-differentiated	-	-	NA	NA	uneventful	alive 8 days postoperatively	Gethin-Jones TL, Evans NR 3rd, Morse CR. Surgical management of mediastinal liposarcoma extending from hypopharynx to carina: case report. World J Surg Oncol. 2010;8:13.
50	2010	Japan	39	F	NA	mediastinum	ass was wrapped around blood vessels, and suppressed both the upper and the lower lobe of the left lung with bloody plural effusion - did not invade adjacent structures including large blood vessels and could be removed en bloc	chest discomfort	few months	-	no	CT, MRI, CT-guided needle biopsy - inconclusive		rge well defined mass, which extended from the anterior mediastinum in close relationship to left brachiocephalic vein,brachiocephalic trunk, left common carotid artery, left subclavian artery, and aortic arch (Fig. 1). T 2-weighted magnetic resonance imaging showed an anterior mediastinal mass, which was 25 cm in diameter, expanding to the left pleural cavity with heterogeneous intensity	Surgical resection		no	-	5× 10 × 25 cm	800g	elastic hard, multilobular, and encapsulated yellow and gray mass.	-	well-differentiated	-	-	no	no	uneventful	alive disease free 31 months postoperatively	Okuno M, Kawashima M, Miura K, Kadota E, Goto S, Kato M. Resection of giant mediastinal liposarcoma using the hemiclamshell incision. Gen Thorac Cardiovasc Surg. 2010;58(12):654-6.	hemiclamshell incision	31	0
51	2011	Japan	45	F	NA	posterior mediastinum	spreading throughout the area of the tracheal carina to the bilateral dia_x0002_phragm, and was adjacent to the esophagus and descend_x0002_ing aorta	cough	-	heart was compressed from behind, there was no apparent inva_x0002_sion between the tumor and the pericardium. Since both lower lobes of the lung were involved with the tumor, partial resections of both lungs were performed. More_x0002_over, this tumor extensively invaded the esophagus, and therefore an esophagectomy was indicated. It was impossible to remove a part of the remaining tumor located…	no	CT,MRI		large mass originating from the posterior mediastinum, which was widely spreading throughout the area of the tracheal carina to the bilateral dia_x0002_phragm, and was adjacent to the esophagus and descend_x0002_ing aorta	surgical, RTH	1	-	-	-	-	-	-	well-differentiated liposarcoma compo_x0002_nent and a nonlipogenic component	-	-	yes, after 16 months	no	-	alive 12 months postoperatively	Shoji F, Taketomi A, Yano T, Mafehara Y, Intraoperative Radiofrequency Ablation in an Open Thoracotomy Setting for the New Treatment of Mediastinal Liposarcoma: Report of a Case. Surg Today (2011) 41:992–994.	after reccurence, there where neither metastatic lesions nor other regrowth sites- they decided to perform either a resection of the growing tumor or radiofrequency ablation (RFA). The ablation procedure was performed using a Cool-tip electrode with a single needle (Tyco Health Care Japan, Tokyo, Japan). Begin_x0002_ning at 40 W and subsequently increasing the energy delivered by 10 W/min, the tu…	12	0
52	2011	Japan	39	M	NA	posterior mediastinum and the retroperitoneum	The mediastinal tumour was continuous with the retroperitoneal tumour through the oesophageal hiatus, and the lower oesophagus was completely surrounded by the tumour. The tumour con_x0002_tained areas of both fat and soft tissue density, and was scarcely enhanced with intravenous contrast medium	chest pain	3 months	no	no	CT, PET, MRI		The tumour was located in the posterior mediastinum and adherent to the pleura, pericar_x0002_dium and oesophagus	sugical		-	-	40×30×15 cm	-	-	-	well-differentiated	-	-	no	-	-	alive without recurrence for 14 months after surgery	Taki K, Watanabe M, Iwagami S, Nagai Y, Iwatsuki M, Ishimoto M, Baba Y, Miyamoto Y, Baba H, Giant liposarcoma of the posterior mediastinum and retroperitoneum. BMJ Case Reports 2011; doi:10.1136/bcr.06.2011.4341.	A subtotal oesophagec_x0002_tomy was performed and the tumour was completely resected	14	0
53	2011	Japan	52	M	NA	posterior mediastinum	extending to the left thoracic cavity	dyspnea	-	clear margin of the tumor covered by the pleura; it was not encapsualted	no	CT		2/3 of the right thoracic cavity , displacing the inferior vena cava and the left arteriumComputed tomography shows a large mass with low attenuation occupying two-thirds of the right thoracic cavity, displacing the inferior vena cava and the left arterium.	surgical (uncomplete), post-RTH	1	-	-	28cm in the large diameter	3500g	pale yellowish, gelatinous	atypical spindle cells, lipoblasts embedded in an abundant fibrocollagenous or focally myxoid stroma	dedifferentiated	spindle cells: alpha-smooth muscle actin (+), focally h-caldesmon (+). HHF35, desmin, S-100, CD34, bcl-2, CAM5.2, AEI/AE3, EMA were negative	-	NA	no	uncomplete resection	alive after 4 years to date	Matsuo T, Takamori S, Hayabuchi N, Fumihiko M, et al. Giant liposarcoma occupying most of the hemi-thorax and resected in the supine position: report of a rare case. Kurume Med J. 2011;58(2):63
54	2011	Austria	64	M	NA	mediastinum	right thoracic cavity	mild dyspnea	-	NA	yes	CT		a large mediastinal mass with a central area of necrosis filling the right thoracic cavity. Due to tumor extension the heart is displaced to the left side of the thorax. There was no evidence of direct visceral invasion or distant metastases	Surgical resection		no	no	NA	750 g	The mass surrounded by capsula was attached to the right atrium and the superior and inferior vena cava and did not invade any mediastinal structures	NA	highly differentiated	NA	NA	no	no	uneventful	alive 12 months postoperatively	Wiedemann D, Schistek R, Gassner E, Antretter H. Mediastinal liposarcoma. J Card Surg. 2011;26(2):162-4.		12	0
55	2011	USA	74	F	breast cancer (post mastectomy)	mediastinum	-	fainting, mild dyspnea	-		no	CT, CT-guided biopsy		large, homogenous soft tissue lesion in the right chest, abutting the pericardium and displacing the right lung posteriorly There was no pleural thickening or mediastinal lymphadenopathy	Surgical resection (thoracoscopic)		no	-	14 _x0001_ x18 cm	-	fatty, well-encapsulated mass	biopsy: spindle cell mesenchymal neoplasm within a fibromyoid maxtrix suggestive of a solitary fibrous tumor	well differentiated	-	-	no	no	uneventful	alive disease free 32 months postoperatively	Decker JR, de Hoyos AL, Decamp MM. Successful thoracoscopic resection of a large mediastinal liposarcoma. Ann Thorac Surg. 2011;92(4):1499-501.		32	0
56	2011	UK	47	M	NA	intrapleural	-	chest pain	2 years	x-ray: suspicious of diaphragmatic hernia	yes	X-ray, CT, PET		huge mass of an unidentified nature occupying the right hemi thorax	surgical		no	-	17 cm × 13 cm × 10 cm	640g	tumor attached to the inner surface of the chest wall by a 1 cm stalk; tumour with sheets of adipocytes of variable size with broad fibrous bands and extensive necrosis. A thick fibrous capsule surrounded the tumour. No areas of high-grade sarcoma.	mature adipocytes separated by collagenous fibrous tissue (sclerosing feature). Hypechromatic nucleus. Atyphical lipoblats.	well-differentiated, sclerosing	-	-	-	-	uneventful	NA	Elsayed H, Gosney J, A massive pleural-based tumour: The challenge of diagnosis. Revista Portuguesa de Pneumologia 2011;Vol 17(6), 275-277.
57	2012	Japan	63	M	NA	superior mediastinum (thymus)	extending to the left thoracic cavity, not invaded any other organs such as the left lung, chest wall, pericardium, or great vessels	shortness of breath with increasing dyspnea , hoarseness. Breathing sounds were markedly decreased throughout the left lung field, and the heart sounds were displaced to the right side.	4 weeks	The other laboratory data were normal, including tumor markers such as carcinoembryonic antigen, a-fetoprotein, human chorionic gonadotropin, and neuron-specific enolase	no	CT		a huge tumor occupying the entire left internal cavity, displacing the heart and great vessels and lungs to the right side (Fig. 1). The frontal views revealed a feeding artery, derived from the left internal mammary artery (IMA), which supplied the tumor. It was unclear whether the tumor had invaded the chest wall, pericardium, or diaphragm	Surgical resection		no	no	31 x 21 x 15 cm	3800g	pale yellow in color and focal necrosis was observed	typical adipoblasts, including adipocyte branching and hyperplastic vessels	well-differentiated liposarcoma	NA	NA	no	no	no	alive disease free 22 months	Kashu Y, Yukumi S, Tsunooka N, et al. Successful resection of a massive mediastinal liposarcoma that rapidly extended into the entire left thoracic cavity: report of a case. Surg Today. 2012;42(1):68-71.		22	0
58	2012	USA	68	F	NA	superior mediastinum	NA	NA	NA	NA	NA	NA		NA	Surgical resection		NA	NA	NA	NA	NA	NA	well-differentiated liposarcoma			yes	no		alive with disease 101 months	Boland JM, Colby TV, Folpe AL. Liposarcomas of the mediastinum and thorax: a clinicopathologic and molecular cytogenetic study of 24 cases, emphasizing unusual and diverse histologic features. Am J Surg Pathol. 2012;36(9):1395-1403.		101	0
59			60	M	NA	anterior and superior mediastinum	NA	NA	NA	NA	NA	NA		NA	Surgical resection		NA	NA	NA	NA	NA	NA	well-differentiated liposarcoma			no	no		alive disease free 252 months			252	0
60			73	F	NA	mulitple mediastinal compartments	NA	NA	NA	NA	NA	NA		NA	NA		NA	NA	NA	NA	NA	NA	well-differentiated liposarcoma			unresectable	no		dead of disease 11 months			11	1
61			52	F	NA	posterior mediastinum	NA	NA	NA	NA	NA	NA		NA	Surgical resection		NA	NA	NA	NA	NA	NA	well-differentiated liposarcoma with hypercellular foci		CPM-	no	no		alive disease free 60 months			60	0
62			57	M	NA	posterior mediastinum	NA	NA	NA	NA	NA	NA		NA	Surgical resection		NA	NA	NA	NA	NA	NA	well-differentiated liposarcoma			no	no		alive disease free 11 months			11	0
63			50	F	NA	anterior mediastinum	NA	NA	NA	NA	NA	NA		NA	Surgical resection		NA	NA	NA	NA	NA	NA	well-differentiated liposarcoma, lipoleiomyosarcoma			NA	NA		NA
64			16	M	NA	posterior mediastinum	NA	NA	NA	NA	NA	NA		NA	Surgical resection		NA	NA	NA	NA	NA	NA	well-differentiated liposarcoma, with myxoid change			no	no		alive disease free 123 months			123	0
65			32	M	NA	middle mediastinum	NA	NA	NA	NA	NA	NA		NA	Surgical resection		NA	NA	NA	NA	NA	NA	well-differentiated liposarcoma, with myxoid change			no	no		alive disease free 60 months			60	0
66			68	M	NA	posterior mediastinum	NA	NA	NA	NA	NA	NA		NA	Surgical resection		NA	NA	NA	NA	NA	NA	dedifferentiated liposarcoma, high grade			yes	no		alive with disease 72 months			72	0
67			63	F	NA	anterior mediastinum	NA	NA	NA	NA	NA	NA		NA	Surgical resection		NA	NA	NA	NA	NA	NA	dedifferentiated liposarcoma, with osteosarcomatous differentiation			yes	yes (lung, chest)		dead of disease 34 months			34	1
68			47	F	NA	middle mediastinum	NA	NA	NA	NA	NA	NA		NA	Surgical resection		NA	NA	NA	NA	NA	NA	dedifferentiated liposarcoma, with meningothelial-like whorls		CPM+	no	no		alive disease free 60 months			60	0
69			71	F	NA	posterior mediastinum	NA	NA	NA	NA	NA	NA		NA	Surgical resection		NA	NA	NA	NA	NA	NA	dedifferentiated liposarcoma, high grade			yes	no		alive with disease 12 months			12	0
70			69	M	NA	mulitple mediastinal. compartments	NA	NA	NA	NA	NA	NA		NA	Surgical resection		NA	NA	NA	NA	NA	NA	dedifferentiated liposarcoma, high grade		CPM+	NA	NA		NA
71			76	F	NA	anterior mediastinum	NA	NA	NA	NA	NA	NA		NA	Surgical resection		NA	NA	NA	NA	NA	NA	dedifferentiated liposarcoma, high grade		CPM+	NA	NA		NA
72			51	M	NA	anterior mediastinum	NA	NA	NA	NA	NA	NA		NA	Surgical resection		NA	NA	NA	NA	NA	NA	pleomorphic liposarcoma			yes	no		dead of disease 14 months			14	1
73			31	M	NA	posterior mediastinum	NA	NA	NA	NA	NA	NA		NA	Surgical resection		NA	NA	NA	NA	NA	NA	pleomorphic liposarcoma		CPM-	yes	yes (bone, soft tissue)		dead of disease 62 months			62	1
74			71	M	NA	anterior mediastinum	NA	NA	NA	NA	NA	NA		NA	Surgical resection		NA	NA	NA	NA	NA	NA	pleomorphic liposarcoma		CPM-	yes	yes (lung)		dead of disease 8 months			8	1
75			23	F	NA	anterior mediastinum	NA	NA	NA	NA	NA	NA		NA	Surgical resection		NA	NA	NA	NA	NA	NA	Myxoid pleomorphic liposarcoma			yes	yes (pleura)		dead of disease 15 months			15	1
76			48	M	NA	posterior mediastinum	NA	NA	NA	NA	NA	NA		NA	Surgical resection		NA	NA	NA	NA	NA	NA	Myxoid pleomorphic liposarcoma		DDIT3-	NA	NA		alive 36 months			36	0
77			62	M	NA	middle mediastinum	NA	NA	NA	NA	NA	NA		NA	Surgical resection		NA	NA	NA	NA	NA	NA	Myxoid pleomorphic liposarcoma		EWS-, DDIT3-	no	no		alive disease free 9 months			9	0
78			69	F	NA	mulitple mediastinal compartments	NA	NA	NA	NA	NA	NA		NA	NA		NA	NA	NA	NA	NA	NA	Epithelioid pleomorphic liposarcoma			unresectable	yes (liver)		dead of disease 11 months			11	1
79			47	M	NA	mulitple mediastinal compartments	NA	NA	NA	NA	NA	NA		NA	Surgical resection		NA	NA	NA	NA	NA	NA	Differentiating myxoid liposarcoma		CPM-, DDIT3-	yes	no		dead of disease 72 months			72	1
80			57	F	NA	mulitple mediastinal compartments	NA	NA	NA	NA	NA	NA		NA	Surgical resection		NA	NA	NA	NA	NA	NA	Unclassifiable		CPM-, FUS-, DDIT3-	NA	NA		alive 36 months			36	0
81	2013	Italy	29	M	NA	madiastinum	There were signs of lung infiltration	dyspnea, fever	-	forced expiratory volume in 1 second 1.6 l, 38%; forced vital capacity 2.3 l, 44%	no	CT, PET, large needle biopsy		large multi- lobulated solid mass of 27 cm, involving the posterior mediastinum and both hemithoraces, with a marked left mediastinal shift and consequent elongation of the intrathoracic IVC.; PET showed mild and inhomogeneous glucose fixation of the mass and no other lesions; endoscopy showed external compression of the right bronchus and oesophagus without signs of direct infiltration	Surgical approach (clamshell)		after recurrence	Pericardium: 1 mm Goretex mesh (Goretex ®)	27 cm	5000g	-	-	well-differentiated	MDM2 protein and S100 positive	-	yes	no	During dissection, manoeuvers of mobilization caused severe hypotension, supraventricular tachycardia and cardiac arrest. This occurred due to the reduced venous return through the IVC. The pericardium was opened and successful cardiac massage was performed; venous-venous bypass between the left femoral vein and ipsilateral axillary vein was required in order to restore adequate venous return; se…	alive with recurrent disease 72 months postoperatively	Billè A, Garofalo G, Leo F, Pastorino U. Giant liposarcoma elongating mediastinal vessels with intrathoracic inferior vena cava replacement. Eur J Cardiothorac Surg. 2013;44(3):570-2.	After the tumour was removed, the IVC was replaced by a 20 mm ringed polytetra- fluoroethylene (PTFE) prosthesis anchored by a continuous 4/0 PTFE running sutur; recurrence 30 months postoperatively and treated with chemotherapy (doxorubicin, ifofosfamide)	72	0
82	2013	Japan	45	F	NA	mediastinum	-	asymptomatic	-	-	yes	CT, MRI, bronchoscopy, transcervical fine needle aspiration cytology and biopsy did not detect malignancy		heterogeneous, regular-shaped mediastinal tumor, occupying the thoracic outlet, and which had attained a posterior thyroid region location. An additional tumor was also detected by CT at a subcarinal region, considered to be a lymph node. Magnetic resonance imaging (MRI) showed lesion A as isointense on T1W1, heterogeneous high intensity on T2W1, and lesion B as high intensity on T2W1, which reve…	Surgical approach (VATS)		no	-	lesion A, 12.7 × 10 cm; Lesion B, 3.5 × 2.7 cm	-	Lesion A encapsulated and the cut surface was solid and uniformly white; Lesion B pale, yellow, and gelatinous with a spotty hemorrhage	lesion A was a fibrous tumor which consisted of spindle cells with mild nuclear atypia; lesion B was an adipocytic tumor having abundant myxoid stroma and scattered hyperchromatic stromal cells and atypical lipoblasts	dedifferentiated	CDK4 and MDM2 antibodies showed weak nuclear positivity in lesion A (Fig. 2C, D) and B; fluorescence in situ hybridization (FISH) revealed co-amplification of MDM2 and CDK4 in both lesions	-	no	no	uneventful	alive disease free 11 months postoperatively	Asaka S, Yoshida K, Hashizume M, Ito K. A mediastinal liposarcoma resected using a double approach with a thoracoscope. Thorac Cardiovasc Surg Rep. 2013;2(1):46-9.	dedifferentiated liposarcoma forming two separate lesions.	11	0
83	2013	China	49	M	NA	superior mediastinum	superior vena cava, left and right innominate veins	irritating dry cough and dyspnea	NA	-	no	Abdominal enhanced CT, brain enhanced (MRI) scan and bronchoscopy		huge fatty mass in the superior mediastinum involving the superior vena cava. Threedimensional reconstruction showed encroachment on the superior vena cava, as well as the left and right innominate veins.	Surgical approach (standard median sternotomy)		no	yes	10 × 8 × 7cm3	NA	multilobular and encapsulated yellow and gray appearance	Hematoxylin and eosin stained slides show a pleomorphic liposarcoma with a variable number of pleomorphic lipoblasts and a lack of a low-grade precurso	pleomorphic liposarcoma	-	-	no	no	uneventful	alive disease free 14 months postoperatively	Chen G, Qiu X, Liu Y, et al. Primary mediastinal pleomorphic liposarcoma involving the superior vena cava. Thorac Cancer. 2014;5(3):265-270.	radiotherapy	14	0
84	2014	Japan	53	F	NA	ante­rior mediastinal	expanding to the bilateral pleural cavities and the lesion on the right diaphragm	chest discomfort	NA	-	no	CT, PET­-CT, CT­guided needle biopsy		massive ante­ rior mediastinal tumor expanding to the bilateral pleural cavities and the lesion on the right diaphragm was filled with a solid component, which implied that this lesion was of relatively high­grade malignancy	Surgical resection (clamshell, sternotomy)		no	no	31 cm × 18 cm × 12 cm	1200g	-	HE Adipocytes were proliferated with variation in their size. Atypical and hyperchromatic stromal cells were scattered. Solid component of the tumor is shown	well­differentiated liposarcoma	-	-	no	-	uneventful	alive disease free 7 months postoperatively	Hirano Y, Yamamoto H, Ichimura K, Toyooka S, Miyoshi S. Surgical resection of a massive primary mediastinal liposarcoma using clamshell incision combined with lower median sternotomy: report of a case. Ann Thorac Cardiovasc Surg. 2014;20 Suppl:606-608.	Peet CT showed uptake of FDG only in a solid component of the tumor [maximum stan­ dardized uptake value (SUVmax) = 2.34], implying that this tumor was less invasive for its size	7	0
85	2014	USA	77	M	NA	anterior mediastinum	The mass abutted the ascending aorta, pulomonary artery, right hemidiaphragm, and the pericardium with focal obliteration of fat planes	six months history of exertional dyspnea and recent onset of chest pain.	6 months	Physical examination demonstrated dullness on percussion and decreased breath sounds at the bases bilaterally. Forced expiratory volume in 1 second (FEV1) was 1.78 L and forced vital capacity (FVC) was 2.29 L.	no	CT,		well-defined, lobulated, heterogenous mass of low attenuation in the anterior mediastinum. The mass abutted the ascending aorta, pulomonary artery, right hemidiaphragm, and the pericardium with focal obliteration of fat planes	Surgical resection ( sternotomy)		no	no	36 × 20 × 6.5 cm	2930 g	soft and pale to dark yellow in color, well-circumscribed with rubbery nodules within the specimen	variable sized mature lipocytes (Figure 4A) with large sharply outlined vaculoles (Lochkern vacuoles), fibromyxoid stroma containing spindle cells (Figure 4C) and lipoblasts with mitotic rate of 1 to 3 per 10 high-power fields	welldifferentiated liposarcoma without extra-mediastinal foci of tumor.	-	-	no	-	uneventful	alive disease free 24 months postoperatively	Fukuhara S, Dimitrova KR, Geller CM, Hoffman DM, Ko W, Tranbaugh RF. Progressive dyspnea in patient with large mediastinal mass. J Cardiothorac Surg. 2014;9:6. Published 2014 Jan 6.	Radiotherapy was recommended; however, our patient declined	24	0
86	2014	Colombia	49	F	NA	plaural	-	chest pain, dyspnea	3 months	-	no	CT		left pleural collection/mass, of 18 HU density and passive pulmonary atelectasis	Surgical resection		no	no	19×10 cm	-	gelatinous consistency	-	pleomorphic	-	-	yes	NA	NA	alive with disease 6 months postoperatively	Carrillo B JA, Navarrete C, López Arias MA, Peláez M. Primary pleural liposarcoma, pleomorphic variant. J Thorac Dis. 2014;6(9):E166-8.	recurrence 6 months postoperatively	6	0
87	2014	China	19	M		pleura	-	-	-	-	-	-		-	complete surgical excision		-	-	12 cm	-	-	large areas of mature adipose tissue, with scarce lipoblasts	well­differentiated liposarcoma	S-100 +	-	yes	no	-	alive with diesaes 56 months	Chen M, Yang J, Zhu L, Zhou C, Zhao H. Primary intrathoracic liposarcoma: a clinicopathologic study and prognostic analysis of 23 cases. J Cardiothorac Surg. 2014;9:119. Published 2014.		56	0
88			30	F		pleura	-	-	-	-	-	-		-	complete surgical excision		-	-	6 cm	-	-	large areas of mature adipose tissue, with scarce lipoblasts	well­differentiated liposarcoma	S-100 +	-	no	no	-	alive disease free 48 months			48	0
89			36	F		mediastinum	-	-	-	-	-	-		-	complete surgical excision		-	-	14 cm	-	-	large areas of mature adipose tissue, with scarce lipoblasts	well­differentiated liposarcoma	S-100 +	-	yes	no	-	alive with diesaes 60 months			60	0
90			60	M		pleura	-	-	-	-	-	-		-	complete surgical excision		-	-	28 cm	-	-	large areas of mature adipose tissue, with scarce lipoblasts	well­differentiated liposarcoma	S-100 +	-	no	no	-	alive disease free 43 months			43	0
91			63	M		mediastinum	-	-	-	-	-	-		-	complete surgical excision		-	-	6 cm	-	-	large areas of mature adipose tissue, with scarce lipoblasts	well­differentiated liposarcoma	S-100 +	-	no	no	-	alive disease free 8 months			8	0
92			72	M		mediastinum	-	-	-	-	-	-		-	complete surgical excision		-	-	16 cm	-	-	large areas of mature adipose tissue, with scarce lipoblasts	well­differentiated liposarcoma	S-100 +	-	no	no	-	alive disease free 48 months			48	0
93			16	F		mediastinum	-	-	-	-	-	-		-	complete surgical excision		-	-	7 cm	-	-	mixture of quite uniform round to oval mesenchymal cells and small, often signet ring lipoblasts in a myxoid stroma with delicate arborizing vasculature and focal mucin pools	myxoid	S-100 +, Actin - HMB45 -	-	no	no	-	alive disease free 36 months			36	0
94			24	F		pleura	-	-	-	-	-	-		-	complete surgical excision		-	-	4 cm	-	-	mixture of quite uniform round to oval mesenchymal cells and small, often signet ring lipoblasts in a myxoid stroma with delicate arborizing vasculature and focal mucin pools	myxoid	S-100 +, Actin - HMB45 -	-	yes	no	-	alive with diesaes 90 months			90	0
95			44	M		pulmonary	-	-	-	-	-	-		-	complete surgical excision		-	-	8 cm	-	-	mixture of quite uniform round to oval mesenchymal cells and small, often signet ring lipoblasts in a myxoid stroma with delicate arborizing vasculature and focal mucin pools	myxoid	S-100 +, Actin - HMB45 -	-	no	no	-	alive disease free 13 months			13	0
96			47	M		mediastinum	-	-	-	-	-	-		-	complete surgical excision		-	-	8 cm	-	-	mixture of quite uniform round to oval mesenchymal cells and small, often signet ring lipoblasts in a myxoid stroma with delicate arborizing vasculature and focal mucin pools	myxoid	S-100 +, Actin - HMB45 -	-	yes	no	-	dead of diesaes 27 months			27	1
97			54	M		pleura	-	-	-	-	-	-		-	complete surgical excision		-	-	16 cm	-	-	mixture of quite uniform round to oval mesenchymal cells and small, often signet ring lipoblasts in a myxoid stroma with delicate arborizing vasculature and focal mucin pools	myxoid	S-100 +, Actin - HMB45 -	-	no	no	-	alive disease free 26 months			26	0
98			61	F		pulmonary	-	-	-	-	-	-		-	complete surgical excision		-	-	12 cm	-	-	mixture of quite uniform round to oval mesenchymal cells and small, often signet ring lipoblasts in a myxoid stroma with delicate arborizing vasculature and focal mucin pools	myxoid	S-100 +, Actin - HMB45 -	-	yes	to liver	-	dead of diesaes 14 months			14	1
99			41	M		pleura	-	-	-	-	-	-		-	complete surgical excision		-	-	16 cm	-	-	areas of well-differentiated liposarcoma showing transition to areas of nonlipogenic spindle cell sarcoma of varying morphology and grade.	dedifferentiated	S-100 was focally expressed +	-	yes	no	-	dead of diesaes 15 months			15	1
100			53	M		pleura	-	-	-	-	-	-		-	complete surgical excision		-	-	8 cm	-	-	areas of well-differentiated liposarcoma showing transition to areas of nonlipogenic spindle cell sarcoma of varying morphology and grade.	dedifferentiated	S-100 was focally expressed +	-	yes	to lung	-	dead of diesaes 11 months			11	1
101			59	F		pulmonary	-	-	-	-	-	-		-	complete surgical excision		-	-	7 cm	-	-	areas of well-differentiated liposarcoma showing transition to areas of nonlipogenic spindle cell sarcoma of varying morphology and grade.	dedifferentiated	S-100 was focally expressed +	-	yes	no	-	dead of diesaes 9 months			9	1
102			64	M		mediastinum	-	-	-	-	-	-		-	complete surgical excision		-	-	6 cm	-	-	areas of well-differentiated liposarcoma showing transition to areas of nonlipogenic spindle cell sarcoma of varying morphology and grade.	dedifferentiated	S-100 was focally expressed +	-	no	no	-	alive disease free 12 months			12	0
103			49	M		pulmonary	-	-	-	-	-	-		-	complete surgical excision		-	-	4,5 cm	-	-	predominance of spindle cells, with necrosis and widespread anaplasia. Bizarre lipoblasts were present as were multinucleated floret-like giant cell	pleomorphic	-	-	yes	to bones	-	alive with diesaes 16 months			16	0
104			50	F		mediastinum	-	-	-	-	-	-		-	non-radical surgical excision		-	-	8 cm	-	-	large areas of mature adipose tissue, with scarce lipoblasts	well­differentiated liposarcoma	S-100 +	-	-	no	-	dead of diesaes 60 months			60	1
105			61	M		pleura	-	-	-	-	-	-		-	non-radical surgical excision		-	-	39 cm	-	-	large areas of mature adipose tissue, with scarce lipoblasts	well­differentiated liposarcoma	S-100 +	-	-	no	-	alive disease free 18 months			18	0
106			59	F		mediastinum	-	-	-	-	-	-		-	non-radical surgical excision		-	-	10 cm	-	-	mixture of quite uniform round to oval mesenchymal cells and small, often signet ring lipoblasts in a myxoid stroma with delicate arborizing vasculature and focal mucin pools	myxoid	S-100 +, Actin - HMB45 -	-	yes	to lung	-	dead of diesaes 10 months			10	1
107			45	F		pleura	-	-	-	-	-	-		-	non-radical surgical excision		-	-	16 cm	-	-	mixture of quite uniform round to oval mesenchymal cells and small, often signet ring lipoblasts in a myxoid stroma with delicate arborizing vasculature and focal mucin pools	myxoid	S-100 +, Actin - HMB45 -	-	yes	to lung	-	dead of diesaes 17 months			17	1
108			42	F		mediastinum	-	-	-	-	-	-		-	non-radical surgical excision	1	-	-	8 cm	-	-	predominance of spindle cells, with necrosis and widespread anaplasia. Bizarre lipoblasts were present as were multinucleated floret-like giant cell	pleomorphic	-	-	yes	to boned	-	dead of diesaes 13 months			13	1
109			23	F		pleura	-	-	-	-	-	-		-	non-radical surgical excision	1	-	-	20 cm	-	-	predominance of spindle cells, with necrosis and widespread anaplasia. Bizarre lipoblasts were present as were multinucleated floret-like giant cell	pleomorphic	-	-	-	no	-	dead of diesaes 14 months			14	1
110	2015	USA	87	M	no	posterior mediastinum	-	chest pain, cough	-	-	no	-		-	surgical resection		no	-	23 _x0002_x 16 x _x0002_ 8 cm	-	-	lobules of adipose tissue alternating with bands of connective tissue containing spindle cells and larger atypical lipoblastic cells (Case 1). (b) Higher magnification of previous field shows atypical spindle cells and multilobated and multinucleated lipoblastic cells embedded in fibroconnective tissue	well-differentiated	-	-	NA	NA	NA	death from unrelated reasons	Ortega P, Suster D, Falconieri G, Zambrano E, Moran CA, Morrison C, Suster S. Liposarcomas of the posterior mediastinum: clinicopathologic study of 18 cases. Mod Pathol. 2015;28(5):721-31.	areas of sclerosing
111			32	F	no	posterior mediastinum	-	cough, dyspnea	-	-	no	-		-	surgical resection		no	-	30 cm	-	-	-	Well-differentiated	MDM2 positive by FISH	-	no	no	NA	alive disease free 25 months postoperatively		areas of sclerosing	25	0
112			50	F	no	posterior mediastinum	-	chest pain	-	-	no	-		Multinodularmass between upper thoracic spine and esophagus	surgical resection		no	-	9 _x0002_x 9 x_x0002_ 4.5 cm			‘‘inflammatory’’ components, and myxoid areas with scattered atypical lipoblastic cells, Inflammatory’ liposarcoma shows dense lymphoid aggregate within area of fibrosis in otherwise typical well-differentiated liposarcoma	Well-differentiated liposarcoma	-	-	no	no	NA	alive disease free 15 months postoperatively		areas of sclerosing	15	0
113			60	M	no	posterior mediastinum	-	asymptomatic	-	-	yes	-		-	surgical resection		no	-	18 x_x0002_ 10 _x0002_x 6 cm	-	-	-	Well-differentiated	-	-	no	no	NA	alive disease free 4 months postoperatively		areas of sclerosing	4	0
114			59	M	no	posterior mediastinum	-	flank pain, cough	-	-	no	-			NA		NA	NA	20 x_x0002_ 17 x_x0002_ 15 cm	-	Well-circumscribed, lobulated, and thinly encapsulated mas	Well-differentiated liposarcoma with prominent myxoid areas is characterized by small round to oval cells embedded in abundant myxoid stroma and containing small branching vessels closely resembling myxoid liposarcoma	Well-differentiated	-	-	no	no	NA	alive disease free 7 months postoperatively		Well-differentiated (lipoma-like) liposarcoma with areas of sclerosis and myxoid areas with scattered atypical lipoblastic cells	7	0
115			49	M	no	posterior mediastinum	-	asymptomatic	-	-	yes	-		-	surgical resection		no	-	6 x_x0002_ 5 x_x0002_ 4 cm	-	Lobulated, well-circumscribed mas	-	Well-differentiated	-	-	no	no	NA	alive disease free 12 months postoperatively			12	0
116			54	M	no	posterior mediastinum	-	dysphagia	-	-	no	CT		-	surgical resection		no	-	8 x_x0002_ 7.5 x_x0002_ 4 cm	-	hypodense mass behind esophagus	-	Well-differentiated	S-100, ACT, and Des-negative MDM2 positive by IHC and FISH	-	NA	NA	NA	NA
117			69	F	no	posterior mediastinum	-	dyspnea, cough	-	-	no	-		-	surgical resection		no	-	19 _x0002_x 15 _x0002_x 10 cm	-	Lobulated, well-circumscribed mass	-	Well-differentiated	-	-	NA	NA	NA	NA		Well-differentiated (lipoma-like) liposarcoma with foci of sclerosis, and myxoid areas with scattered atypical lipoblastic cells
118			67	M	no	posterior mediastinum	-	asymptomatic	-	-	yes	-		-	surgical resection		no	-	13 _x0002_x 9 x_x0002_ 5 cm	-	Lobulated,well-circumscribed mass	-	Well-differentiated	S-100 focally positive, MDM2 positive by IHC; ACT and Desm positive in smooth muscle component	-	yes	yes	NA	alive with disease 192 months postoperatively		Well-differentiated (lipoma-like) liposarcoma with areas of sclerosis, and focal smooth muscle differentiation (lipoleiomyosarcoma; multiple local recurrences with identical morphology and mets to the liver after 14 years–A&W @ 192 mos	192	0
119			48	M	no	posterior mediastinum	-	asymptomatic	-	-	yes	-		-	surgical resection		no	-	6 x _x0002_ 5.5 _x0002_x 4.5 cm	-	Ovoid,well-circumscribed, and thinly encapsulated mass	-	Well-differentiated	-	-	NA	NA	NA	NA		areas of sclerosis and myxoid
120			63	M	no	posterior mediastinum	-	upper abdominal pain,	-	-	no	CT		displacement of esophagus by posterior mediastinal mass	surgical resection with positive margins - postoperative radiotherapy	1	no	-	8 x_x0002_ 6 _x0002_x 5 cm,	-	Well-circumscribed mass adherent to thoracic aorta and esophagus	bizarre tumor cells containing large, multinucleated cells with multivacuolated cytoplasm; abundant small intracytoplasmic lipid droplets are seen in many of the tumor cells	pleomorphic	-	-	NA	NA	NA	alive with disease 4 months postoperatively		with disease ale nie podają, czyt= disease to nawroty czy meta	4	0
121			67	F	no	posterior mediastinum	-	dysphagia	-	-	no	CT		Dysphagia with large mass displacing the esophagus	surgical resection with positive margins - postoperative radiotherapy	1	no	-	10 x5 x 4 cm	-	Well-circumscribed, lobulated mass	-	pleomorphic	-	-	NA	NA	NA	alive with disease 3 months postoperatively			3	0
122			75	M	no	posterior mediastinum	-	weight loss, dyspnea	-	-	no	-		-	surgical resection		no	-	14 x 10 x 8 cm	-	Well-circumscribed and lobulated mass	-	dedifferentiated	S100, SMA, Desm negative; MDM2 positive (IHC)	-	NA	NA	NA	alive with disease 6 months postoperatively			6	0
123			66	M	no	posterior mediastinum	-	chest pain, dysphagia, malaise	-	-	no	-		-	surgical resection		no	-	9x8x5cm	-	Well-circumscribed mass	-	dedifferentiated	S100, ACT, Desm negative; MDM2 positive (IHC)	-	NA	NA	NA	alive disease free 24 months postoperatively			24	0
124			53	F	no	posterior mediastinum	-	dysphagia	-	-	no	CT		large mass displacing esophagus	surgical resection		no	-	23x20x12cm	-	Lobulated, well-circumscribed mass	-	dedifferentiated	S100 negative, MDM2 positive (IHC), SMA, and Desm positive in smooth muscle component	-	NA	NA	NA	NA		with areas of smooth muscle differentiation (lipoleiomyosarcoma)
125			29	F	no	posterior mediastinum	-	chest pain, peural effusion	-	-	no	CT?, biopsy		‘Large’’ inoperable tumor with metastatic nodules in parietal pleura	radiation therapy	1	no	-	-	-	-	-	myxoid/ round cell	S100 positive, MDM2 negative (IHC); ACT, Desm negative	-	NA	yes	NA	dead of disease 4 months postoperatively		Open biopsies; tumor deemed inoperable, occupied entire posterior mediastinal compartment; patient treated with radiation therapy; mets to pleura, ovaries, pituitary, thyroid, pancreas, and retroperitoneum	4	1
126			53	M	no	posterior mediastinum	right diaphragm	chest pain, dysphagia	-	-	no	-		-	Surgical excision with positive margins postoperative radiotherapy	1	no	-	12 _x0002_x 8 _x0002_x 6 cm	-	Irregular soft tissue mass infiltrating the right diaphragm	-	myxoid/ round cell	S100 positive, MDM2 negative (IHC), Act, Desm negative	-	NA	yes	NA	dead of disease 36 months postoperatively		mets to pleura, lung, and chest wall	36	1
127			54	F	no	posterior mediastinum	-	chest pain	-	-	no	-		-	Partial resection with positive margins þ postoperative radiotherapy	1	no	-	6 _x0002_x 6 _x0002_x 5 cm	-	Infiltrative mass wrapping around the aorta	-	myxoid/ round cell	S-100 positive, MDM2 negative (IHC), Act/Desm negative	-	NA	NA	NA	NA
128	2015	China	27	M	yes	posterior mediastinum	adhered to the lower thyroid gland, compressing the superior vena cava and the right wall of the trachea	chest tightness and shortness of breath at rest	-		no	CT		Imaging features revealed a large mass extending from the posterior mediastinum to the neck, indicating tumor recurrence	surgical resection		no	no	23x15x10 cm	-	-	spindle cells organized in a fascicular pattern and fat cells (Fig. 1A and B). Lipoblast cells were identified, however, they were not abundant, and mitotic figures were absent.	well-differentiated liposarcoma with smooth muscle and neural differentiation	the spindle cells vimentin+, CDK-4 +, CD34 +, desmin+, SMA+, myogenin and neurofilament NF+, glial fibrillary acidic protein (-), myoglobin(-), S‑100, epithelial membrane antigen (-), leukocyte common antigen (-), B-cell lymphoma-2 (-), CD99(-) and CD117(-)	-	-	-	-	alive disease free 2 months post-surgery	Ma J, Zhang HM, Zhang LW, Zheng MW, Yu M. Primary mediastinal giant liposarcoma with smooth muscle and neural differentiation: A case report. Oncol Lett. 2015;9(6):2667-2669.	histological comparison between the initial tumor slides obtained from the local hospital and the reoccurring tumor tissue demonstrated evident differences. The initial tumor was composed of fiber and fat tissues and no lipoblast cells were identified; thus, there was no evidence of a well-differentiated liposarcoma	2	0
129	2015	Japan	61	M	yes	mediastinal	a mass involving the middle intrathoracic esophagus and bronchus toward the right anterior mediastinum without distant metastases	aphagia	-	-	no	CT, A thoracoscopic lung biopsy		mass involving the middle intrathoracic esophagus and bronchus toward the right anterior mediastinum without distant metastases	Carbon ion radiotherapy of 70.4 GyE in 32 fractions	1	no	-	-	-	-	large irregularly shaped nuclei and cells within fibrils. Slides from the previous surgery were reexamined, and histological similarities were noted, such as lipoblasts with unevenly distributed nuclei within fibrotic growth	well-differentiated liposarcoma	-	-	-	-	dead of fatal hemorrhage occurred from a vulnerable small artery in the esophageal scar on the lower part of the stent.	dead of ?complications of treatment 20 years	Kawamura T, Tomii K, Takahashi Y, et al. Recurrence of a mediastinal liposarcoma 20 years after surgery: A case of carbon ion radiotherapy resulting in fatal tracheoesophageal fistula. Respir Investig. 2015;53(4):170-172.	On autopsy, the effectiveness of carbon ion therapy was shown histopathologically with the complete elimination of the tumor and an esophageal scar formation around the original location of the tumor at diagnosis.The autopsy also revealed complete disappearance of both the esophageal and tracheal walls around the primary lesion	240	1
130	2015	Italy	58	M	no	posterior mediastinum		dysphonia, mild dysphagia to solids, dyspnoea on exertion and cough	NA	Physical examination demonstrated a left-sided fullness in the neck and in the supraclavicular fossa. Right-sided shift of the trachea was noted. Fiberoptic examination by the otorhinolaryngologist revealed a right vocal cord palsy.	no	CT,		a large, lipoid welldefined mass extending from the deep cervical space in the neck at C6 vertebral level down through the posterior mediastinum 3 cm below the carina (Figure 1). The oesophagus was displaced laterally with cranial distension due to the compression by the tumour without signs of infiltration. The lesion had a cranio-caudal extension of 18 cm with a maximum transverse diameter of 9…	surgical resection		no	-	18 x 9,4	-	-	multivacuolated lipoblasts with atypical nuclei and interspersed arborising thin-walled vessels	well-differentiated liposarcoma	-	-	-	-	uneventful	alive disease free 6 months post-surgery	Rena O, Davoli F, Pia F, Roncon A, Papalia E, Casadio C. Giant Cervico-mediastinal Well-differentiated Liposarcoma. Heart Lung Circ. 2015;24(7):e112-e114.		6	0
131	2015	USA	28	F	no	anterior mediastinum		asymptomatic	-	examination revealed decreased breath sounds bilaterally and dullness to percussion in the anterior chest.ABG, AFP, HCG, CA 19.9 and CEA, were all negative along with chemistry and hepatic panels	yes	CT, CT guided biopsy		a large heterogeneous anterior mediastinal mass with fat and soft tissue. With possible differential including thymolipoma, liposarcoma and germ cell tumors, further imaging of the abdomen, brain and bones was performed and did not show any evidence of metastasis.	surgical resection		no	-	28.0 × 19.0 × 8.0 cm	1840g	smooth lobulated yellow-red	atypical spindle cells embedded in fibrous matrix. There are scattered tumor giant cells and rare lipoblasts, as well as numerous floret-like multinucleated giant cells (arrows). Importantly, silver and chromogenic in situ hybridization was performed for MDM2 and shows diffuse amplification.	well-differentiated sclerosing variant liposarcoma	CD34+, desmin+, S100+ and MDM2+. SMA-, CD117-,DOG1-	-	-	-	uneventful	alive disease free 18 months post-surgery	Mani VR, Ofikwu G, Safavi A. Surgical resection of a giant primary liposarcoma of the anterior mediastinum. J Surg Case Rep. 2015;2015(9):rjv126. Published 2015		18	0
132	2015	Spain	68	M	NA	posterior mediastinum	occupying the subcarinal space and displacing the adjacent organs with compression of the left atrium nvading the right lower lobe of the lung, with extensive contact with the esophagus	He came to the emergency room with palpitations and was diagnosed with atrial flutter, 150 beats min_x0002_1 (Figure 1A). During the previous month, he had suffered mild dyspnea and dysphagia.	NA			CT, PET CT, USG		mass of 17 cm located in the posteriormiddle mediastinum, lateral to the right hemithorax, occupying the subcarinal space and displacing the adjacent organs with compression of the left atrium	surgical resection		yes - adriamycin	-	17.5 _x0003_ 13 _x0003_ 14 cm,	1009g			myxoid liposarcoma with high-grade pleomorphic areas	expression of vimentin and smooth muscle actin focally; no expression of desmin, CD31, CD34, and cytokeratin AE1/ AE3; S-100 protein negative in pleomorphic areas		no	yes	uneventful	dead of diseas 15 months	Arrarás-Martínez MJ, Rieger-Reyes C, Panadero-Paz C, Landa-Oviedo HS, García-Tirado J. Giant primary mediastinal liposarcoma: A rare cause of atrial flutter. Asian Cardiovasc Thorac Ann. 2015;23(9):1121-1124.	Intraoperatively, when the tumor was resected, the patient recovered sinus rhythm.	15	1
133	2015	Ecuador	47	F	NA	anterior mediastinum	pericardium	chest pain, weight loss	12 months	achycardia, jugular venous distention, muffled heart sounds, and lower extremity edema. An EKG was done revealing low voltage and sinus tachycardia and an echocardiogram showed a large pericardial effusion with free floating fibrin	no	CT		large anterior mediastinal mass (11 × 8 cm), important pericardial effusion, and bilateral small pleural effusions	surgical resection, postoperative radiotherapy	1	no	-	11 x 8 cm	-	-	-	myxoid	-	-	NA	NA	unable to fully resect the tumor due to intrapericardial invasion with aortic and left pulmonary artery involvement	NA	Endara SA, Davalos GA, Vinueza AL, Montalvo N, Duran PG, Barzallo DE. Mediastinal Myxoid Liposarcoma with Intrapericardial Involvement and Large Pericardial Effusion. Heart Surg Forum. 2015;18(5):192-3.
134	2016	China	47	M	NA	posterior mediastinum	-	cough, chest distress and dysphagia	2 months	breathing sounds were markedly decreased throughout the right thorax and the sound of the heart had moved to the left side.	no	CT, bronchoscopy: right middle and lower lobe bronchi were distorted, and the lumen had become severely narrowed; Upper gastrointestinal contrast showed an obvious dislocated esophagus		huge mass with fat tissue density in the posterior mediastinum, which extended to the bilateral thorax and compressed the heart, aorta, and bilateral lung	surgical resection		no	-	30 cm × 25 cm × 20 cm	-	giant, well-capsulated yellow tumor without abundant blood supply was found; cut surface appeared lobulated in shape and was pale yellow in color	abundant atypical adipocytes with dispersed smooth muscle proliferation	well-differentiated	-	-	no	no	uneventful	alive disease free 25 months postoperatively	Lin F, Pu Q, Ma L, Liu C, Mei J, Liao H, Guo C, Liu L. Successful resection of a huge mediastinal liposarcoma extended to the bilateral thorax. Thorac Cancer. 2016;7(3):373-6.		25	0
135	2016	Germany	83	M	NA	anterior mediastinum	pericardium, pleura	cough, dyspnea, weight loss	5 months	Lung auscultation revealed basilar moist crackles on the right side.	no	contrast enhanced CT, CT-guided biopsy		confirmed a large mass in the anterior mediastinum, measuring 15 × 16 × 12 cm. It was heterogeneous in attenuation and consisted predominantly of low-attenuation areas of probable necrosis, but also contained areas of soft tissue density; led to subtotal obstruction of the superior vena cava. A pericardial effusion and a small right pleural effusion were present.	surgical resection (hemi clamshell, partial pericardial resection), bovine pericardial flap		no	-	24.2 × 19.6 × 14.1 cm	2370g	multinodular yellow mass	biopsy: igh proliferative spindle cell sarcoma (G3) with a lipomatous component	dedifferentiated	-	MDM2 and CDK4 was detected by fluo- rescence in situ hybridization (FISH)	no/ yes*	no	uneventful	dead 6 months postoperatively of pulmonary embolism	Harth S, Litzlbauer HD, Behrens CB, Roller FC, Gamerdinger U, Burchert D, Krombach GA. Dedifferentiated Liposarcoma of the Anterior Mediastinum: A Rare Case. Rofo. 2016;188(1):95-7.	Postmortem exami- nation showed residual mediastinal infil- tration of liposarcoma. There was no evi- dence of distant metastases.	6	1
136	2016	Japan	74	M	NA	posterior mediastinum	-	cough	-	-	no	contrast enhanced CT, MRI		heterogeneous tumor, displacing the left lower lobe of the lung, and measuring 10 × 7.4 × 6 cm on horizontal and coronal section; MRI showed a hyperintense marginal region with central hypointensity on T 1 -weighted imaging, and heterogeneously high intensity in the whole tumor on T2-weighted imaging	surgical resection		no	-	11.4 × 8 × 6.2 cm	-	Grossly, the extirpated tumor was well circumscribed, ∼11 × 8 × 7 cm in size and encapsulated by thin, fibrous tissue. The cut surface revealed a myxoid appearance, partially intermingled with a whitish, solid part	the myxoid area showed proliferation of pleomorphic tumor cells such as plump spindle-shaped cells, stellate cells and large atypical cells with bizarre nuclei, embedded in myxoid stroma. The whitish, fibrous part comprised dense fibrous stroma containing scattered pleo- morphic tumor cells and partially intermingled with mature fat tissue	dedifferentiated	positive nuclear staining for CDK4 and MDM2 in both myxoid and fibrous parts of the tumor	-	no	no	uneventful	alive disease free 8 months postoperatively	Hamanaka K, Ohashi M, Nakamura T. Primary mediastinal dedifferentiated liposarcoma resected by lateral thoracotomy with video-assisted thoracoscopic surgery. J Surg Case Rep. 2016;2016(1):163.		8	0
137	2016	India	77	M	NA	anterior mediastinum	-	chest pain, dyspnea, cough, weight loss	2 months	sternal dullness on percussion	no	contrast enhanced CT, biopsy		large heterogeneous soft tissue attenuating mass lesion measuring 14 cm × 10 cm × 6.7 cm seen in the right anterosuperior mediastinum. Postcontrast administration, no significant intralesional enhancement was observed. The mass showed a few internal fat attenuating areas without any areas of calcification	paliative case (chemo and radio)	1	yes	-	14 cm × 10 cm × 6.7 cm	-	-	scattered, bizarre, pleomorphic tumor cells exhibiting nuclear hyperchromasia, irregularly condensed chromatin with nuclear membrane irregularity. Some of the tumor cells showed intranuclear inclusions. Occasional multivaculated stromal cells with stellate-shaped nucleus showing scalloping and indentations, morphologically resembling typical lipoblasts were also identified in the background of de…	sclerosing	immunopositivity for S 100 protein and negative for CD 56, smooth muscle actin, cytokeratin, and desmin. The proliferative index of the tumor was <2%	-	NA	NA	NA	NA	Arava S, Breta M, Madan K, Nath D, Mehta S, Jain D. Sclerosing liposarcoma of the anterior mediastinum: An unusual case. Indian J Pathol Microbiol. 2016;59(1):69-71.
138	2016	China	63	M	NA	posterior mediastinum	-	chest pain, dysphagia	6 months	-	no	CT		large mixed solid mass involving the posterior mediastinum and expanding to the left pleural cavity	surgical resection		no	-	24x22x16 cm; 2nd: 16x12x8 cm	2464g; 2nd: 980g	-	-	-	-	-	yes	NA	uneventful	dead of disease 36 months postoperatively	Zhao C, Zhang F, Zhang X, Tu S, Wu Z, Li X, Xiang Y, Zheng C, Zeng Q. Recurrent primary mediastinal liposarcoma: A case report. Oncol Lett. 2016;11(6):3782-3784.	recurrence 1 year later, second recurrence 3 years after first surgery	36	1
139	2016	Japan	64	F	Nine years previously she was found to have an anterior medi astinal tumor that was removed through an anterolateral thoracotomy together with mediastinal pleura and the phrenic nerve because of suspected invasion. The final diagnosis was dedifferentiated liposarcoma	anterior mediastinum	apparently involved the left lung, the diaphragm, the anterior chest wall, and the pericardium (infiltration excluded)	-	-	-	no	CT, MRI		-	surgical resection		no	yes	-	-	-	-	dedifferentiated	-	-	NA	NA	uneventful	this is a third recurrece, overall alive with disease 108 months postoperatively	Fujimoto R, Sato M, Miyata R, Minakata K, Omasa M, Kubo T, Date H. Successful resection of recurrent mediastinal liposarcoma using preoperative evaluation of organ invasion by four-dimensional computed tomography. Gen Thorac Cardiovasc Surg. 2016;64(8):488-91.	partial differentiation into ostesarcoma	108	0
140	2016	Pakistan	43	M	NA	supraclavicular fossa	-	painful right sided neck mass, dyspnea	18 months	right sided neck swelling inLevel III-V extending below clavicle inferiorly and laterally, measuring around 4×10cm, rounded, firm, non-tender, not attached to overlying skin with no other palpable neck nodes	no	USG, FNAC, CT		enhancing mass measuring 4.8×12.6 cm. The mass exhibited slight heterogeneity, which is characteristic of the myxoid subtype and extended from Right cervical to below supraclavicular region and axilla	surgical resection, postoperative radiotherapy 60Gy	1	yes - 25 cycles with Lipozonid	-	4.8×12.6 cm	-	-	FNAC: spindle cells with a myxoid background indicative of myxoid liposarcoma; features of myxoidliposarcoma with some component of round cell 5% Grade 2.	myxoid		-	no	no	uneventful	alive disease free 10 months postoperatively	Khan MH, Kashif R, Rahim Khan HA, Fatimi SH. Myxoid Liposarcoma Originating In The Anterior Mediastinum. J Ayub Med Coll Abbottabad. 2016;28(4):818-820.		10	0
141	2017	Spain	30	F	NA	anterior mediastinum	-	dyspnea, chest pain	-	abolition of the vesicular murmur and vocal vibrations in the left lung base	no	CT, CT-guided biopsy, PET (SUV = 4,83), MRI	4.83	presence in the left anterior mediastinum of a 10 x_x0001_ 11 cm of diameter tumor located to the left of the heart and in front of the left lung. The lesion had an intimate contact with the adjacent pericardium with effacement of the fat planes (	surgical resection		yes - 4 cycles ifosfamide-adriamycin	-	10x11 cm	-	-	biopsy: low grade myofibroblastic tumor	dedifferentiated	-	-	no	no	uneventful	alive disease free 17 months postoperatively	Fernández-Tena A, López-González FJ. Mediastinal liposarcoma in a 30-year-old woman with dyspnea and chest pain. Respir Med Case Rep. 2017;21:86-88.	dedifferentiated liposarcoma with bone metaplasia	17	0
142	2017	Japan	50	M	NA	anterior mediastinum	-	dyspnea	-	remarkable cardiomegaly	no	CT, MRI		revealed a giant anterior mediastinal tumor with fat component and there was a nodule with calcification partially. The tumor extended from the space of the mediastinum at the level of the cephalic vein to the diaphragm of bilateral thoracic cavity.	surgical resection (clamshell)		no	-	-	3500g	-	the size of adipocyte and lipoblast were different, and the nuclei of atypical stromal cell were misshapen. The nodule lesion was surrounded a scar-formed fibrosis and fell into necrosis in the center	well-differentiated	negative for MDM2 and cyclin-dependent kinase 4	-	no	no	uneventful	alive disease free 36 months postoperatively	Sugiura Y, Hashizume T, Fujimoto H, Nemoto E. A giant mediastinal liposarcoma weighing 3500g resected with clam shell approach, a case report with review of literature. Int J Surg Case Rep. 2017;41:292-295.		36	0
143	2017	China	57	M	NA	anterior mediastinum	-	dyspnea	1 week	no breathing sounds throughout the right thorax	no	enhanced CT, MRI		very large lesion with fat tissue density in the anterior mediastinum extending into the whole right thorax. The mass pushed the mediastinum left- ward and diaphragm downward	surgical resection		no	-	27 cm × 20 cm × 15 cm	3300g	giant, well-capsulated yellow tumor without abundant blood supply was found; cut surface appeared lobulated in shape and was pale yellow in color	-	well-differentiated	-	-	NA	NA	uneventful	NA	Huang W, Jiang GN. Resection of giant mediastinal liposarcoma via '⊣ shape' incision. J Surg Case Rep. 2017;2017(1):219.
144	2017	China	43	F	NA	pleura	-	asymptomatic	-	resonant percussion in the left lung and decreased breath sounds with dullness on percussion in the right lung.	yes	Bronchoscopy revealed extrinsic compression of the left lower bronchus and no evidence of endobronchial tumor growth; CT		bulky mass in the left thoracic cavity and a contralateral shift of the mediastinum The mass was heterogeneous with slightly low attenuation, consisting of soft tissue areas interspersed with amorphous fat deposits. Linear peripheral calcification was noted. There was no significant enhancement of the soft tissue component after injection of contrast media; The mass occupied the lower part of the…	surgical resection		no	-	21 cm × 17 cm × 9 cm	-	mass was well- circumscribed with a pedicle originating from the left anterior pleura close to the left diaphragm, characterized by a smooth surface; cut section revealed that the tumor contained yellowish mucoid material and was soft in consistency, partially calcified	spindle lipoblasts, the hallmark of liposarcoma, in varying stages of differentiation, with delicate branching capillary networks set in a predominant myxoid matrix	myxoid	tumor cells contained nuclear S100 and the proliferative activity of the tumor cells, examined by Ki-67 staining, was about 2%	-	no	no	uneventful	alive disease free 8 months postoperatively	Wang F, Kiryu S, Li L, Wang Q, Li D, Zhang L. Resectable primary pleural myxoid liposarcoma with a pedicle: report of a rare case and literature review. J Thorac Dis. 2017;9(3):183-187.		8	0
145	2017	India	45	M	NA	mediastinum	-	breathing difficulty, cough	-	bronchial breathing and wheeze in the right chest, tachypnoe	no	contrast enhanced CT		-	Surgical resection, adjuvant radiotherapy	1	no	-	-	5280 g	-	-	dedifferentiated myxoid	-	-	NA	NA	NA	NA	Muthukumar S, Rajendiran S, Damodharan J. Primary dedifferentiated massive mediastinal liposarcoma weighing 5.3 kg. Asian Cardiovasc Thorac Ann. 2017;25(6):472-473.
146	2017	Italy	71	M	NA	mediastinum	-	asymptomatic	-	-	yes	CT, PET (SUV 3,7), biopsy	3.7	bulky mass with inhomogeneous structure and colliquation areas	surgical resection		no - later in recurrence	-	23 cm	-	tan-gray firm aspect with waste necrotic areas	dedifferentiated non- lipogenic areas constituted by spindled cells and giant cells were detected with very high mitotic and prolif- erative indexes	dedifferentiated	biopsy: (immunohistochemical staining showing membra- nous-CD34-protein, membranous-CD99-protein and vimentin); histology: staining showed membranous-CD34-protein and nuclear- MDM2-protein expression	-	yes	NA	uneventful	alive with disease 12 months postoperatively	Sbrana F, Ugolini C, Taddei C, Alì G, Pasanisi EM. Mediastinal dedifferentiated liposarcoma. Acta Cardiol. 2017;72(4):499-500.	12 months later - recurrence and chemo and radiotherapy	12	0
147	2017	Japan	68	F	breast cancer	mediastinum	-	asymptomatic	-	-	yes	CT, MRI, PET (upper part SUV 3,67, lower part SUV 2,55), fine needle aspiration cytology by endobronchial USG (EBUS) - inconclusive	3.67	massive shadow that was in contact with the right side of the trachea and the dorsal side of the superior vena cava in the right-middle mediastinum, 55-mm area of the head side of the shadow showed high absorption, while a 45-mm area on the caudal side showed low absorption, MRI: T1-weighted imaging showed an area of high signal intensity on the head side component and low signal intensity on the…	surgical resection		no	-	9,2 cm	-	-	the component that showed low-absorption on CT (on the caudal side) consisted of various large and small adipocytes, accompanied by fibrous septa with some atypical cells. It was diagnosed as the lipoma-like subtype of well-differentiated liposarcoma; The component that showed high-absorption on CT (on the head side) showed the proliferation of oval to spindle- shaped or polygonal cells with hype…	well-differentiated	positive for CDK4, MDM2, and p16.	-	no	no	uneventful	alive disease free 8 months postoperatively	Edagawa M, Haratake N, Shimamatsu S, et al. Surgical resection of a well-differentiated inflammatory liposarcoma of the middle mediastinum: a case report. J Thorac Dis. 2017;9(8):689-693.		8	0
148	2017	Japan	64	M	NA	anterior mediastinum	-	dyspnea	-	Cardiomegaly	no	CT, Percutaneous echo-guided needle biopsies		well-circumscribed mass in the anterior mediastinum measuring 36 cm × 18 cm × 10 cm that was compressing the lower lobe bilaterally. The tumor comprised mostly fatty tissue but contained two solid areas	surgical resection (clamshell)		no	-	36.5 cm × 18.5 cm × 10 cm	3500g	-	-	dedifferentiated	-	-	no	no	uneventful	alive disease free 20 months postoperatively	Toda M, Izumi N, Tsukioka T, et al. Huge mediastinal liposarcoma resected by clamshell thoracotomy: a case report. Surg Case Rep. 2017;3(1):16.		20	0
149	2018	Turkey	77	F	NA	pleura	-	chest pain, cough, dull, dyspnea	36 months	diminished air entry in the right lower chest	no	contrast enhanced CT		well circumscribed soft tissue mass with lobulated mar- gins in the right lower pleural space compressing the right lower lobe that was suggestive of a fatty tissue mass/loculated effusion	surgical resection		no	-	16×14 cm	-	well-encapsulated fatty mass	atypical mononuclear, multinuclear lipoblastic cells of various sizes with hy- perchromatic nuclei, and areas of sclerosis with fibrous tissue bands. No necrosis was present.	well-differentiated	-	-	no	no	uneventful	alive disease free 24 months postoperatively	Ahmed A, Melek H, Yalçınkaya U, Bayram SA. Primary Pleural Liposarcoma: A Case Report. Respir Case Rep 2018;7(2):79-81	Primary pleural liposarcoma (PPL) is thought to be derived from residual nests of primitive mesenchymal cells in the pleural cavity	24	0
150	2018	Indonesia	54	M	NA	anterior mediastinum	invasion to the great vessels	dyspnea, cough, dysphagia	4 months	diminished breath sound in the left hemithorax	no	CT, transthoracic lung biopsy were inconclusive		fat-containing mass with heterogenous density extending into the anterior mediastinum, enhanced with contrast, causing left lung atelectasis	surgical resection		yes, after 6 months Ifosfamide-Doxorubicin for 6 cycles	-	50 × 30 cm	-	-	spindle-like cells forming herring-bone appearance, with enlarged nuclei and mitotic activity. In some spots, lipoblast cells were found	dedifferentiated	staining of Pancytokeratin and CD-30 were both negative but turned out to be positive with Vimentin and S-100	-	yes	no	uneventful	alive 12 months postoperatively	Soeroso NN, Pradana A, Djaka M, Ayudika M, Ngadimin S, Soeroso L. An unusual case of recurrent huge primary mediastinal dedifferentiated liposarcoma. Int J Surg Case Rep. 2018;50:140-143.	it was not possible to remove all the tumor tissues, and we leave about 3 × 5 cm mass around innominate vein; recurrence after 6 months	12	0
151	2018	UK	73	M	NA	mediastinum	spreading to neck	neck lump	-	-	no	CT, MRI		large mediastinal mass extending from the angle of the mandible to the oesophageal hiatus, displacement of mediastinal structures and compres- sion of the oesophagus	surgical resection		yes, sixcycles of neoadjuvant chemotherapy (liposomal doxorubicin), which resulted in stable disease		cervical portion: 12 × 10 ×6 cm mediastinal portion: 30.5 × 16.5 × 8.5 cm	1730g	-	-	dedifferentiated	-	-	no	no	dysfunctional swallow, lower respiratory tract infection	alive disease free 4 months postoperatively	Weaver HL, Preston SD, Wong HH, Jani P, Coonar AS. Surgical resection of a massive primary mediastinal liposarcoma with cervical extension. Ann R Coll Surg Engl. 2018;100(2):22-27.	the tumor was next to esophagus, Intraoperatively, it appeared that this tumour arose from the oesophagus	4	0
152	2018	Iran	45	M	NA	mediastinum	-	dyspnea, cough,	24 months	FEV1was 0.65liter and respiratory rate were 20/ minute	no	CT, CT guided biopsy		-	surgical resection with VA ECMO		no	-	-	-	biopsy: lipoma, very large ovoid encapsulated tumorwith fat consistency	-	-	-	-	no	no	early postoperative anemia	alive disease free 24 months postoperatively	Jahangirifard A, Ahmadi ZH, Daneshvar Kakhaki A, Farzanegan B, Sheikhy K. ECMO-assisted resection of huge thoracic mass. J Cardiovasc Thorac Res. 2018;10(3):174-176.	According to low oxygen saturation and dimension of mass, ECMO was used at the beginning of the operation	24	0
153	2018	Malaysia	51	M	NA	anterior mediastinum	-	cough, dyspnea, malaise	4 months	-	no	CT, CT guided biopsy, MRI, Esophagogastroduodenoscopy		large non-enhancing mass occupying almost the whole left hemithorax, compress- ing the brachiocephalic vein and shifting the heart to the right, but no evidence of distant metastasis	surgical resection		no	-	-	4000g	-	-	myxoid	-	-	no	no	pneumothorax requiring resternotomy	alive disease free 24 months postoperatively	Pui WC, Ling WHY, Najah M, Soon SY. Successful resection of a giant thoracic myxoid liposarcoma. Asian Cardiovasc Thorac Ann. 2018;26(5):410-412.		24	0
154	2018	China	43	M	NA	anterior mediastinum	-	dyspnea	4 months	right lung field was dull to percussion with decreased breath sounds on auscultation	no	CT, MRI, bronchoscopy		mass comprised of fat density with areas of soft-tissue density in- between, involving in both chest cavities, draping around the heart and great vessels	surgical resection		no	-	28 x_x0001_ 25 x_x0001_ 10 cm	2850g	pale yellow, soft, with smooth surface had some adhesion to chest wall and visceral pleura of the lung	-	well-differentiated	-	-	no	no	uneventful	alive disease free 40 months postoperatively	Chen C, Chen M, Liu W, Yuan Y, Yu F. Successful removal of giant mediastinal lipoma and liposarcoma involving both chest cavities: Two case reports. Medicine (Baltimore). 2018;97(32):11806.		40	0
155	2018	Japan	73	M	6 years ago mediastinal liposarcoma	mediastinum	Tracheal stenosis also developed because the liposarcoma progressed to the trachea after tracheostomy; invading the skeletal muscles, thyroid, laryngopharynx and trachea	-	-	severe pharyngeal stenosis due to the postoperative recurrence of mediastinal liposarcoma, To establish an airway,we performed tracheotomy urgently	no	CT		-	surgical resection (recurrent mediastinal liposarcoma com- bined with the removal of the laryngopharynx and cervical oeso- phagus and reconstruction using a free jejunal graft. We then added anterior mediastinal tracheostomy with a pedicled omen- tal flap)		yes, Docetaxel and pazopanib were sequentially administered as chemotherapy; however, no obvious effect was observed	-	17 cm	-	-	-	well-differentiated	-	-	no	no	Tracheal stenosis also developed because the liposarcoma progressed to the trachea after tracheostomy, postoperative course uneventful	alive 108 months after first surgery	Takenaka M, Ichiki Y, Taira A, Tanaka F. Extended surgery using anterior mediastinal tracheostomy for recurrent mediastinal liposarcoma. Eur J Cardiothorac Surg. 2018;54(2):397-399.
156	2018	USA	48	F	NA	anterior mediastinum	-	dyspnea, cough, weight loss	1 month	-	no	enhanced CT, PET (SUV 1,5), CT guided biopsy, MRI, Flexible bronchoscopy demonstrated no endobronchial lesions and showed extrinsic compression to the right main stem and left lower lobe bronchus.	1.5	16 x 9 x 8cm anterior mediastinal mass, compressing the heart and mediastinum, and replacing approximately 50% of bilateral hemithoraces	surgical resection (clamshell)		no	-	27 x 27 x 9cm	3500g	-	-	well-differentiated	-	-	NA	NA	uneventful	NA	Nguyen DC, Olatubosun O, Yu W, Loor G, Burt BM. Giant Mediastinal Liposarcoma: A Rare Yet Distinct Clinical Entity. Ann Thorac Surg. 2018;106(3):117-119.
157	2018	China	63	M	no	anterior mediastinum	-	cough, dyspnea	6 months	-	no	Contrast-enhanced CT		large mass in theanterior mediastinum measuring 20 _x0001_x 13 x18 cm. This giant space-occupying lesion caused the extrinsic compression of the main and left pulmonary artery and the right shift of mediastinum. The mass was heterogeneous in density (_x0003_100–13 HU), with variable proportions of fat (50%), soft tissue (40%), andvmyxoid (10%).	surgical resection		no	-	22.0 x_x0001_ 16.0 x_x0001_ 11.0 cm	1575g	smooth lobulated yellow-red mass	the tumor was composed of spindle cells organized in a fascicular pattern and fat cells	well-differentiated	the spindle cells were positive for vimentin, CD 34, negative for desmin, SMA, WT-1, S-100, SY, and WT-1	-	no	no	uneventful	alive disease free 24 months postoperatively	Yang YS, Bai CY, Li ZC, Li WJ, Li Y. Giant primary liposarcoma of the anterior mediastinum: A case report. Medicine (Baltimore). 2018;97(42):12873.		24	0
158	2018	Japan	45	F	no	middle mediastinum	-	asymptomatic	-	-	yes	CT, PET (SUV 1,93)	1.93	tumor measuring 121 × 82 × 58 mm extending from the cervical region to the middle mediastinum with homoge- nous low density	surgical resection (open on cervical side + VATS)		no	-	12,1 × 8,2 × 5,8 cm	-	-	-	dedifferentiated	Ki-67 immunostaining was < 10%	-	yes	no	uneventful	alive 63 months postoperatively	Miura K, Hamanaka K, Matsuoka S, Takeda T, Agatsuma H, Hyogotani A, Ito KI, Nishimaki F, Koizumi T, Uehara T. Primary mediastinal dedifferentiated liposarcoma: Five case reports and a review. Thorac Cancer. 2018;9(12):1733-1740.	recurrence 51 months postoperatively	63	0
159			62	F	NA	middle mediastinum	-	asymptomatic	-	-	yes	CT, PET (SUV 2,5)	2.5	tumor measuring 66 × 88 mm in the middle mediastinum with homogenous density	surgical resection		no	-	12 cm	-	-	-	dedifferentiated	Ki 67 immunostaining was approximately 20%	-	yes	no	uneventful	alive 45 months postoperatively		recurrence 28 months postoperatively, proton beam therapy was performed (radiotherapy)	45	0
160			81	M	NA	anterior mediastinum	-	asymptomatic	-	-	yes	CT, PET (SUV 9,2)	9.2	a tumor measuring 66 × 30 mm in the anterior mediasti- num, with heterogeneous low and high-density compo- nents	surgical resection		no	-	6,6 × 3,0 cm	-	-	Atypical cells were detected in the peripheral fat tissue, which showed low density on chest CT	dedifferentiated	Ki-67 immunostaining was 50%; positive for CKD4 and slightly positive for MDM2	-	yes	no	uneventful	alive 36 months postoperatively		recurrence 28 months postoperatively -> surgery -> another recurrence after 8 months -> radiotherapy	36	0
161			75	M	NA	posterior mediastinum	-	asymptomatic	-	-	yes	CT, PET (SUV 2,0)	2	huge tumor in the posterior mediastinum projecting on either side of the intrathoracic space	surgical resection (one side open, one side VATS)		no	-	20 cm	-	-	-	dedifferentiated	Ki-67 immunostaining was 3%	-	no	no	uneventful	alive disease free 3 months postoperatively			3	0
162			78	M	NA	middle and posterior mediastinum	-	hoarseness, dyspnea	3 months	-	no	CT, PET (SUV 5,1)	5.1	giant tumor in the middle and posterior mediastinum extensively surrounding the trachea	chemotherapy		chemotherapy with doxorubicin (60 mg/m 2)	-	11 cm	-	-	-	dedifferentiated	Ki-67 immunostaining was 40%	-	NA	NA	NA	dead 2 weeks after chemotherapy			0.46	1
163	2019	USA	76	M	no	Lung	-	chest pain, fatigue, dysphagia	1 month	decreased breath sounds on the left lung base with clubbing present	no	CT, CT-guided biopsy, PET (SUV 6,2)	6.2	-	surgical resection		chemo was started for recurrence - doxorubicin , 8 cycles -> myelosuppresion -> eribulin	-	8 cm × 8 cm x 10 cm	-	gross pathology of the excised tumor revealed sarcomatoid and lipomatous tissue	-	dedifferentiated	-	-	yes	yes	uneventful	alive with recurrence 7 months postoperatively	Ashraf U, Dudekula RA, Roy S, Burack J, Malik S, Khaja M. Recurrent intrathoracic dedifferentiated liposarcoma: A case report and literature review. Respir Med Case Rep. 2019;26:281-284.	recurrence 7 months postoperatively; meta to pleura and lung	7	0
164	2019	Taiwan	64	F	right thigh dedifferentiated liposarcoma 7 years prior	parietal pleura	-	dyspnea, chest pain	-	peripheral edema and equal breathing sounds were noted upon auscultation; anemia and severe azotemia	no	Ultrasoundguided thoracentesis followed by placement of a pigtail catheter were performed, and limited serosanguinous pleural effusion, rather than hemothorax, was noted, CT		large inhomogeneous mass occupying the left chest cav- ity with lateral mediastinal shift, and hypoattenuating multi-lobulation	surgical resection		no	-	16 × 20 × 8 cm	-	-	plump spindle tumor cells with eosinophilic cytoplasm and atypical enlarged hyperchromatic nuclei in collagenous background	dedifferentiated	CDK4 and P16 (Fig 3c,d) and MDM2 amplification through fluores- cence in situ hybridization	-	no	no	uneventful	alive disease free 6 months postoperatively	Lin CJ, Chou SH, Yang SF, Kao CN, Chang PC, Liu YW. Rapidly growing pleural liposarcoma masquerading as extrapleural hematoma. Thorac Cancer. 2019;10(2):365-368.		6	0
165	2019	China	54	M	NA	mediastinum	-	chest pain	20 days	-	no	CT		arge, smooth, well-defined, and multilobulated mass with soft tissue density in the posterior and anterior mediastinum, which extended to the right hemithorax; This mass exhibited distinct regions with low density (-87 HU) and high density (43 HU); The mass compressed the lung and heart where it extended into the right thoracic cavity	surgical resection		no	-	30 cm × 21 cm × 8 cm	-	multiple individually encapsulated lobules, with pale yellow; and tan-gray colors, and a smooth and gelatinous surface; cut sections of the tumor revealed three distinct morphological types: adipose tissue, smooth muscle-like tissue, and myxoid tissue.	well-differentiated liposarcoma that was composed of relatively mature adipocytic proliferation, varying sizes of focal adipocytes, and stroma cells with limited atypical nuclei; Second, we observed a myxoid degenerate area with round- to-oval primitive mesenchymal cells and small signet-ring lipoblasts in a prominent myxoid stroma. The “chicken wire” capillary vasculature was observed in the myx…	well-differentiated	positive S-100 expression and negative results for P53, HMB45, and Melan-A; second: expressions of desmin, smooth muscle antigen, and h-Caldesmon Ki67 <1%	-	yes	NA	uneventful	dead 18 months postoperatively	Mei X, Li M, Xia Y. A huge mediastinal, well-differentiated liposarcoma with heterogenous smooth muscle differentiation: a case report. Int J Clin Exp Pathol. 2019;12(7):2763-2766.	ell-differentiated liposarcoma (WDLS) with smooth muscle differentiation and secondary myxoid degen- eration; recurrence at 18 months	18	1
166	2019	India	50	F	NA	posterior mediastinum	-	dyspnea, cough, dysphagia	-	chocardiogram showed normal ventricular function, mod Tricuspid regur- gitation (TR) and mild Mitral Regurgitation (MR); mass seen outside Left Atrium; CT showed brain-mild age-related cerebral atrophic changes. Ultra sonography (USG) abdomen showed hepatomegaly with fatty infiltration of the liver, cholelithiasis with normal Common Bile Duct (CBD), and right pleural effusion	no	contrast enhanced CT, CT guided biopsy		extensive large posterior mediastinal fat attenuating mass lesion measuring 42 × 25 × 10 cm, causing compression at carina, both major bronchi and lower one-third oesophagus, com- pression of right and left atrium, Inferior vena cava (IVC) and descending thoracic aorta	surgical resection		no	-	42 × 25 × 10 cm	6000g	-	biopsy: lipoma; histology: liposarcoma	-	-	-	NA	NA	uneventful	NA	Kandakure PR, Kambhampati S, Katta Y, Timanwar A, Lakka VK. Giant bilateral posterior mediastinal liposarcoma excision. Indian J Thorac Cardiovasc Surg. 2019;35(1):91-93.
167	2019	Japan	45	M	NA	plaural	lung parenchyma, chest wall, diaphragm	chest pain	-	-	no	CT, PET pleural tumor SUV 8.35-10.42, right pulmonary nodule SUV 2.99-3.14, CT‑guided percutaneous biopsy and thoracotomy-associated incisional biopsy of the left pleural tumor were performed. These specimens exhibited undifferentiated sarcomatous features	10.42	10-cm left pleural tumor with hydrothorax and a 1.7-cm pulmonary nodule in the right upper lobe	surgical resection		no	-	35 cm	-	-	myxoid sarcomatous element invading the lung parenchyma; spindle‑shaped and/or rounded tumor cells with swollen, irregular nuclei and an occasional intracytoplasmic vacuole	dedifferentiated	Biopsy: positive for vimentin only, and were negative for cytokeratin, S-100 protein, glial fibrillary acid protein, desmin, α-smooth muscle actin, HMB-45, and myoglobin. Nuclear immunoreactivity for Ki-67 was observed in 26%; Autopsy: lipoblasts were diffusely positive for MDM2 (Fig. 3D) and focally and weakly positive for S-100 protein. The sarcomatous spindle-shaped/rounded cells were focally …	-	yes	yes - adrenal glands, lumbar vertebral bones	NA	dead 4,2 months postoperatively	Matsukuma S, Oshika Y, Utsumi Y, Obara K, Tanimoto T, Katsurada Y, Takeo H. Pleural dedifferentiated liposarcoma: A case report. Mol Clin Oncol. 2019;10(1):132-136.	pleural tumor regrew rapidly after surgery	4.2	1
168	2019	Switzerland	51	F	NA	anterior mediastinum	left lung, pericardium	cough, dysphagia	-	-	no	contrast enhanced CT, percutaneous CT- guided coaxial core biopsy was performed from a left parasternal intercostal approach, targeting the soft tissue component. Histopath- ologic examination revealed an inflammatory, calcified variant of a de-differentiated liposarcoma		solid calcified anterior-mid mediastinal tumour with sporadic soft tissue components and a diameter of 82 × 91 mm (Fig. 2). The lesion extended from the left sided pericardium into the left upper pulmo- nary lobe segment 3 without associated atelectasis. No lipomatous tumour matrix was found.	surgical resection (ith adjacent pericardium and left upper lobectomy was performed), adjuvant radiotherapy	1	no	-	8,2 x9,1 cm	-	-	-	dedifferentiated	-	amplification of MDM2 (murine double minute oncogene) by fluorescence in situ hybridization	no	no	uneventful	alive disease free 12 months postoperatively	Kim SY, Froelich JJ, Dawson H, Peters AA, Tappero C, Heverhagen JT. Inflammatory calcified de-differentiated liposarcoma of the anterior mediastinum. ANZ J Surg. 2019;89(10):1326-1327.		12	0
169	2019	India	32	M	NA	Pleural	-	chest pain, dyspnea	2 months	dull note on percussion and absent breath sounds in the entire right hemithorax, except for the right infraclavicular area where breath sounds were heard normally	no	Ultrasonography (USG) showed a large, heterogeneous, hypoechoic mass lesion within the right hemithorax with the presence of intratumoral vessels observed on Doppler examination, Contrast-enhanced CT, USG-guided biopsy		large, heterogeneous mass measuring 20.8 cm × 13.6 cm × 13 cm in size (in the craniocaudal, anteroposterior, and transverse axes, respectively) in the right hemithorax. The mass was broad based toward the pleura and compressing medially onto the right lung, leading to its compressive atelectasis. However, there was no invasion of the collapsed lung, which was showing a uniform, homogeneous enhanc…	palliative chemo and radiotherapy	1	yes	-	20.8 cm × 13.6 cm × 13 cm	-	-	biopsy: predominantly myxoid tissue with scattered atypical cells and lipoblasts in a myxoid background, lipoblasts and abundant pale pink myxoid stroma	myxoid	positive for S100, whereas the stroma stained well with Alcian blue, suggesting an abundant mucinous background	-	NA	NA	NA	NA	Prabhakar N, Vaiphei K, Vishwajeet V, Ramamoorthy E, Gorsi U, Dhooria S, Kapoor R, Sandhu MS. Primary pleural liposarcoma: A rare entity. Lung India. 2019;36(5):438-440.
170	2019	USA	48	M	NA	Pleura	-	ear pain and fullness with chest congestion	several days	no breath sounds on his left side	no	CT, MRI, CT-guided biopsy		fat-containing mass measuring over 40 cm in the left hemithorax with compression of the mediastinum.	surgical resection		no	-	>40 cm	-	-	biopsy: mature adipose tissue consistent with lipoma	well-differentiated	-	Fluorescence in situ hybridisation analysis using the murine double minute 2 (MDM2)-specific probe was applied to 400 interphase nuclei. It revealed a polysomy (3–5 copies) of MDM2 in 140/400 (35%) cells. No other genomic aberrations were detected	no	no	uneventful	alive disease free 36 months postoperatively	Stolten M, Sahasrabudhe D, and Constine L. (2019) Liposarcoma of the left hemithorax and implications of MDM2. Journal of Radiotherapy in Practice 18: 397–399.		36	0
171	2019	China	30	M	NA	anterior mediastinum	-	dysphagia	3 months	All tumor markers, except ferritin with a high value of 420.9 ng/mL, showed normal values	no	CT		huge mass with fat density in the anterior superior mediastinum and left lung field, the inferior lobe of left lung was compressed, tra- chea and heart shifted to the right side	surgical resection		no	-	20 × 30 cm	-	-	well differentiated adipose tissue, and several dege- nerative cells could be found among the adipose tissue	well-differentiated	-	Fluorescence In suit Hybridization (FISH) test confirmed that the tumor was MDM2 gene positive	no	no	uneventful	alive disease free 8 months postoperatively	Zhang M, Zhang S, Shi H, Li W, Wei Z. Resection of a huge mediastinal well-differentiated liposarcoma involving left thoracic cavity. J Cardiothorac Surg. 2019;14(1):148.		8	0
172	2020	South Korea	66	M	no	pleura	-	asymptomatic	-	-	yes	CT, Percutaneous needle biopsy guided by CT scan was first performed, but not enough specimen could be obtained for pathological con- firmation		well-defined oval mass with internal low attenuation measuring 4.2 × 2.5 cm in size at the left upper lobe of the lung with adjacent separate nodules	surgical resection (VATS)		no	-	4.5 × 3.3 × 3.0 cm	-	well-defined yellowish solid mass	adipose tissue with atypical lipoblasts and irregular fibrous septa that consisted of spindle cells without mitotic figures	well-differentiated	strongly positive for CDK4, and MDM2	-	NA	NA	NA	NA	Kang LH, Hwang CS, Yoon SH. Primary pleural liposarcoma combined spindle cell lipoma of the lung. Thorac Cancer. 2020;11(7):2059-2062.
173	2020	USA	67	M	prostate cancer	anterior mediastinum	notably involved both the left phrenic nerve and left internal mammary artery	asymptomatic	-	-	yes	PET		-	surgical resection		NA	-	-	-	lobulated tumor with three discrete masses, one of which was irregularly shaped	sparsely large atypical spindle cells admixed with fibro- histiocytic proliferation, lymphoplasmacytic infiltration, and intervening mature adipose tissue. There were also large cells with hyperchromatic nuclei, some with nuclear polylobation evident on the background of inflammatory infiltrate and fibrohistiocytic proliferation	dedifferentiated	-	Fluorescence in situ hybridization (FISH) testing demonstrated amplification of MDM2 compared to centromere control probe	NA	NA	NA	NA	Boatright C, Walker CM, Donald J, Cui W, Nagji AS. Incidental dedifferentiated mediastinal liposarcoma on F-18-fluciclovine PET/CT. Clin Imaging. 2020;59(1):21-24.
174	2020	India	53	F	NA	anterior mediastinum	-	asymptomatic, 2 years later cough, dyspnea	-	-	yes	CT, CT-guided biopsy done at the same time was suggestive of thymolipoma or liposarcoma		20 × 21 × 21 cm anterior mediastinal mass abutting pericardium and aortic arch, involving both hemithoraces with variable degree of segmental and subsegmental atelectasis of the lungs	surgical resection (clamshell)		no	-	20 × 21 × 21 cm	2800g	-	-	well-differentiated	-	-	NA	NA	uneventful	alive 24 months postoperatively	Gaikwad NM, Srikrishna SV, Srikanth K. A rare case of a giant anterior mediastinal liposarcoma. Indian J Thorac Cardiovasc Surg. 2020;36(2):148-150.		24	0
175	2020	China	75	M	NA	posterior mediastinum	-	dysphagia	1 year	-	no	contrast-enhanced CT, PET (SUV 1,8), fibergastroscopy showed that the lower esophagus was significantly compresse	1.8	several large cystic-solid masses that compressed the left atrium, left ventricular and esophagus in the posterior-inferior mediastinum. The largest mass was about 10.5 cm × 9 cm in size and had three attenuation components, namely a lipomatous element, a soft tissue density component and a high attenuation calcified area . The other masses had only two attenuation components without calcificatio…	surgical resection, CT-guided radioactive seeds 125I implantation for second recurrence		no	-	10.5 cm × 9 cm	-	integrated capsule, and there was some adipose tissuebetween adjacent tumor; cut interface presented as variegated tan-yellow to brown, and had a partial myxoid appearance	proliferating fat cells and well-differentiated liposarcoma, as well as spindle cell sarcoma with spindle nuclei and nuclear fission	dedifferentiated	positive for vimentin, S100 (Figure 2D), CD34, CD68 (diffused), and Desmin (partial), but negative for SMA, and the ki-67 index was 5%	-	yes	NA	NA	dead 47 months postoperatively	Chen HG, Zhang K, Wu WB, Wu YH, Zhang J, Gu LJ, Li XJ. Combining surgery with 125I brachytherapy for recurrent mediastinal dedifferentiated liposarcoma: A case report and review of literature. World J Clin Cases. 2020;8(5):939-945.	recurrence after 24 months, another recurrence 15 months after second operation, third recurrence after 8 months	47	1
176	2020	Portugal	75	F	NA	anterior mediastinum	-	dyspnea, right thoracalgia and dry cough	2 weeks	significant reduction of the vesicular murmur on the right side and the presence of homolateral subcrepitant rale	no	CT, MRI		giant heterogeneous and calcified mass of the anterior mediastinum without involvement of vascular or nerve structures that deviated midline structures	surgical resection		NA	-	-	3000g	-	dense fibrous tissue with marked atypia, large nuclei, hyperchromatic and bizarre shapes	undifferentiated (dedifferentiated?)	smooth muscle actin (negative) and S100 (positive) with an expression of Ki67 (30%). Immunofixation was positive for CD21 and negative for CD20, CD3, PAX5, EBER and HHV8	-	NA	NA	NA	NA	Louro J,Falcão D,Quaresma M,Reis M. Giant mediastinal liposarcoma, a rare location of a common mesenchymal neoplasm. Medicina Clínica Práctica. 2020;3(3):100084.
177	2020	Spain	58	F	no	anterior mediastinum	-	dyspnea, chest tightness	-	-	no	CT, MRI, core needle biopsy		mass of 12 cm × 9 cm × 9 cm in the anterior mediastinum	surgical resection		NA	-	12 cm × 9 cm × 9 cm	-	-	-	-	-	-	no	no	hemodynamic compromise with concomi- tant pericardial effusion due to the large tumor size that pushed adjacent structures (heart and large vessels). Pericardial window and emergent descompressive surgery were performed	NA	Casal A, Toubes M, Alonso, Anxo M, Valdés L. Liposarcoma of the Anterior Mediastinum Leading to Hemodynamic Compromise. Open Respir Arch. 2020;2(3):199-200.
178	2020	Japan	77	M	NA	anterior mediastinum	The tumor partially invaded the pericar- dium ), but not the phrenic nerve.	cough	-	-	no	contrast-enhanced CT, PET (SUV 3,3)	3.3	well-circumscribed 11-cm mass in the left-sided anterior mediastinum, The mean CT value of the mass was 40 Hounsfield units (range, 20–70), and there were no areas of fatty density	surgical resection (The tumor was resected with the left phrenic nerve, thymus, and a part of the pericardium (9.5 × 8.0 cm); therefore, we reconstructed the pericar- dium using an expanded polytetrafluoroethylene sheet)		no	-	11.9 × 11.2 × 8.1 cm	-	elastic, well-circumscribed, yellowish, and grayish-white mass	rich collagenous fiber and patternless spindle cells, and these findings suggested SFT The tumor, however, comprised a few adipocytes, some of which looked like lipoblasts (Fig. 3a). Moreover, few blood vessels were recognized, and there was no “staghorn vasculature” appearance, which is characteristic of SFT.	well-differentiated	10% positivity of Ki-67, positivity for CD34 in the endothelium ) and mouse double minute 2 homolog (MDM2) in the nucleus , while it showed negativity for signal transducers and activator of transcription 6 (STAT6)	fluorescence in situ hybridization revealed MDM2 gene amplification	no	no	uneventful	alive disease free 60 months postoperatively	Iwamoto N, Matsuura Y, Ninomiya H, Ichinose J, Nakao M, Ishikawa Y, Okumura S, Mun M. An extremely rare case of rapidly growing mediastinal well-differentiated liposarcoma with a sclerosing variant: a case report. Surg Case Rep. 2020;6(1):158.	well-differentiated, sclerosing variant	60	0
179	2020	China	56	F	NA	mediastinum	-	chest pain, weight loss	1 day	C-reactive protein (CRP) was increased to	no	CT, CT-guided needle biopsy was carried out, the histology of the mass revealed a pleomorphic liposarcoma		ed a Penetrating Aortic Ulcer in descending aorta measuring 4.0×6.1×6.1cm at the level of thoracic vertebrae T9 to T1; 1 months later: the growth of a mass, which interpreted as hematoma resulting from; refused to undergo surgery to resect liposarcoma	(TEVAR), we repaired the PAU using a 26×26×80 Hercules-T (Microport, Shanghai, China) stent		no	-	-	-	-	-	pleomorphic	-	-	NA	NA	NA	dead 1 month after diagnosis	Wang L, Lv J, Lin R, Li X, Cheng X, Xin S. Mediastinal liposarcoma masquerading as penetrating aortic ulcer in the descending aorta: a case report. Cardiovasc Diagn Ther. 2020;10(4):888-891.		1	1
180	2020	USA	33	F	submandibular mass?	anterior mediastinum (thymus)	-	cough	-			contrast-enhanced CT, PET scan demonstrated minimal activity in the lesion.		10.4 × 10.8 cm anterior and superior mediastinal mass contiguous with the thymus, not invading the lungs or the diaphragm	surgical resection		no	-	18.5 × 15.0 × 6.0 cm e	-	fatty yellow-tan cut surface was seen, interspersed with pale to light brown/tan firm areas	adipocytic neoplasm composed mostly of mature adipocytes inter- spersed with thymic tissue . In some areas the adipocytes showed nuclear enlargement, irregular contour and hyperchromasia. Binucleated and multinucleated adipocytes were also present. The atypical adipocytes were present mostly at the edge of the thymic tissue, which was intermingled with the lipomatous tumor.	well-differentiated	positive to MDM2, CDK4 and p16 on the nuclei of atypical adipocytes	FISH amplification for MDM2 (12q15) was equivocal. The reporting guidelines required a MDM2:D12Z3 (centromere) ratio > 2.0 and the presence of > 6 MDM2 signals to indicate MDM2 amplification (Weaver et al., 2008). In the current case, the patient had a MDM2:D12Z3 ratio of 1.89 and an average of 11.7 MDM2 signal per cell; Amplifica- tion of chromosome 12 by next generation sequencing (NGS) was bor…	no	no	uneventful	alive disease free 12 months postoperatively	Furlan K, Miller I, Rohra P, Mir F, Ocampo Gonzalez FA, Gattuso P. Well-differentiated liposarcoma primary from thymic stroma: Case report and literature review. Exp Mol Pathol. 2020;116:104517.		12	0
181	2020	China	68	F	no	anterior mediastinum	pericardium	chest tightness , dyspnea	2 years	The right upper limb and lower back were also in pain, but the patient was in good mental health; d the trachea being slightly to the right, no chest deformity, normal respiratory motility, solid sound on percussion of left lung, and clear lung breathing at the auscultation of the right lung field	no	contrast-enhanced CT,		large mass of 20 cm × 10 cm × 8 cm in size in the anterior mediastinum, invading the pericardium and extending into the bilateral thoracic cavity and causing a mediastinal shift and lung collapse. Most of the mass showed fat density on the CT scan, the CT value was about −56 HU, and the anterior part of the mass was solid while the CT value was about 20 HU.	surgical resection (part of pericardium resected)		no	-	20 cm × 10 cm × 8 cm	-	-	-	well-differentiated	CK (−), VIM (+), Ki67 (3% +), SMA (−), CD34 (−), CD68 (−), S100 (+), CDK4 (+), MDM2 (−), P16 (+)	-	no	no	uneventful	alive disease free 6 months postoperatively	Zhang H, Yimin N, He Z, Chen X. Giant mediastinal liposarcoma resected by median sternotomy: a case report. Transl Cancer Res. 2020;9(10):6522-6527.		6	0
182	2020	Syria	46	M	no	anterior mediastinum (thymus)	-	fatigue, shortness of breath and non-specific chest pain	-	-	no	CT, CT guided biopsy was performed and was positive for thymolipoma		35 × 25 cm fatty mass occupying the anterior medias- tinum causing collapse of the left lung and the upper lobe of the right lung	surgical resection, radiation therapy	1	no	-	35 × 25 cm	5145g	arge lobulated capsulated tumor mass was found, the mass was well circumscribed measuring 35 × 25 cm in size and occupying 95% of the left pleural cavity and 50% of the right pleural cavity causing near complete collapse of the left lung.; white and yellow fatty areas of varying sizes	exhibited a mixture of normal-appearing adipocytes mixed with atypical adipo- cytes. The atypical cells were hyperchromatic, pleomorphic and irreg- ular. In addition, lobules of thymic tissue were embedded in the fatty component of the tumor. Atypical spindle cells were scattered in the adipose tissue and thymic cortex as well	well-differentiated	-	-	no	no	uneventful	alive disease free 12 months postoperatively	Alhames S, Ghabally M. Enbloc resection of the largest thymic liposarcoma: A case report with literature review. Ann Med Surg (Lond). 2020;59:204-206.		12	0
183	2021	India	32	M	NA	pulmonary	diaphragm	chest pain, cough, dyspnea	2 months	breath sounds were absent over the right basal zone	no	contrast-enhanced CT, Bronchoscopy showed distorted anatomy of the right tracheobronchial tree with extrinsic airway compression, Computed tomography (CT)-guided core needle biopsy from the pleural-based mass identified PLS, PET	-	well-defined 20.8 × 13.6 × 13-cm pleural-based heterogeneous hypodense mass (10-12 Hounsfield units) along the right lat- eral chest wall, medially extending into the mediastinum and compressing the heart with collapse of the right lung	inoperable. chemoradiotherapy, vincristine (1.4 mg/m 2 , maximum dose capped at 2 mg)/doxorubicin (75 mg/m 2 )/cyclophosphamide (1,200 mg/m2 with mesna) every 3 weeks; radio: 30 Gy in 10 fractions for 2 weeks, with 6 MV photons using parallel-opposed fields; A partial response was noted after radiotherapy, and the patient underwent excision of the tumor via the median ster- notomy and anterolater…	1	yes	-	20.8 × 13.6 × 13-cm	-	-	-	pleomorphic	abdominal mass: positivity for S100 calcium-binding protein P and nuclear expression of p53 in 80% of cells but negativity for MDM2	-	no	yes (abdominopelvic mass that occupied the entire abdomen); right lumbar fossa	uneventful	alive with disease 36 months postoperatively	Dey T, Khosla D, Kumar D, Chatterjee D, Madan R, Singh H, Singh H, Kapoor R. Rare Case of Primary Pulmonary Pleomorphic Liposarcoma Treated With Multimodal Therapy. Ochsner J. 2021;21(4):431-435.		36	0
184	2021	Japan	57	M	NA	posterior mediastinum	-	asymptomatic	-	-	yes	CT, MRI		giant posterior mediastinal tumor composed of a well-circumscribed solid compartment with small calcifications, encapsulated by a fat-density compartment (Fig. 1b). The tumor extended lon- gitudinally from the aortopulmonary window to the level of the diaphragm (Fig. 1b and c). The heart was deviated anteriorly by the tumor; however, the patient had no cardiac symptoms. The esophagus was complete…	surgical resection		no	-	22 × 15 × 9 cm	1233g	-	scattered atypical mesenchymal cells with enlarged hyperchromatic nuclei	well-differentiated	-	-	no	no	uneventful	alive with disease 26 months postoperatively	Suzuki T, Sato T, Hasumi T. Resection of a giant mediastinal atypical lipomatous tumor involving the esophagus. J Surg Case Rep. 2021;2021(1):561.		26	0
185	2021	Taiwan	60	F	NA	Pleura	total collapse of right lung and deviation of mediasitnal structure	dyspnea	1 year	inferior vena cava was compressed, which caused poor venous return and led to bilateral leg edema	no	CT		NA	surgery		NA	no	34.0×16.5×12.0cm	18000 g	NA!	NA!	NA	NA	NA	NA	NA	uneventful	discharged at day 21th	Huang J, Pai C, Li C, Cardiogenic Failure Caused by Giant Intrathoracic Liposarcoma. The Annals of Thoracic Surgery 2021; 111 (1):71.
186	2022	Japan	40	M	NA	right lung (middle, lower lobes)	The mass was widely attached to the pericardium and right superior pulmonary vein	fever, hemoptysis, and fatigue	NA	case of mediastinal DDL with morphologi_x0002_cal features similar to those of Ewing sarcoma	no	CT, PET, CTH		revealed a 10-cm mass in the right middle and lower lobes of the lung	CTH, intensity_x0002_modulated radiation therapy (IMRT), surgery	1	yes	no	10.0×7.0×6.0 cm	NA	yellow–red mass	most tumor cells were necrotic and some were ghost-like. Collagen_x0002_ous tissue with a “patternless pattern” of spindle or oval tumor cells was observed, resembling a solitary fbrous tumor (SFT)	dediferentiated	negative outcome of NKX2.2 in immunostaining, EWSR1 rearrangement in fuorescence in situ hybridization, positive for vimentin and WT1, weakly pos_x0002_itive for CK (AE1/AE3, CAM5.2), and negative for TTF-1, synaptophysin, chromogranin A, CD56, CD45, and S100. Moreover, these cells were positive for CD99	Positive immunostaining for MDM2 and CDK4	no	NA	uneventful	no reccurence after 16 months	Ochi T, Mizobuchi T, Hiroshima K, A successful trimodality therapy for difcult‑to‑diagnose primary mediastinal dediferentiated liposarcoma, which originated from the perihilar fat and invaded the right lungs. General Thoracic and Cardiovascular Surgery (2022) 70:298–302.		16	0
187	2022	India	25	M	NA	Pleura	NA	shortness of breath, cough, chest pain and hoarseness of voice	6 weeks	no	no	CT, x-ray, biopsy		large, heterogeneous, hypodense mass	surgical		NA	NA	NA	NA	NA	NA	pleomorfic	NA	NA	NA	NA	NA	NA	Layek A, Rajpoot A, Joshi P, Mishra M, Primary pleural liposarcoma: a rare differential for an opaque hemithorax. BMJ Journals, 15 (2):
188	2022	Lebanon	60	F	pulmonary hamartoma, breast ductal carcinoma, uterine leiomyoma, pleural lipoma	pulmonary	-	asymptomatic	-	-	yes	CT, (PET) scan demonstrated no signs of active lesions.		spiculated mass newly appeared adjacent to the enlarging 8.5 × 5.5 cm left pleural-based mass (Figure 1). There was also a small, patchy, ground-glass opacity in the apical segment of the left lower lobe.	surgical (lobectomy + mediastinal lymphadenectomy)		no	-	-	-	-	10-cm hamartoma with a predominant lipomatous component with 3 intraparenchymal and subpleural lesions favoring a diagnosis of BML; rare lipoblasts were found	well-differentiated	-	overexpression of MDM2 (murine double minute 2) by fluorescence in situ hybridization	no	no	uneventful	alive disease free 10 months postoperatively	Siblani D, Kanj M, Ghorra C, Haddad Y, Jomaa M, Mansour Z, A Liposarcoma Arising in a Pulmonary Hamartoma, Coexisting With Benign Metastasizing Leiomyoma. The Annals of Thoracic Surgery 2022; 113 (3): 203-205.		10	0
189	2022	USA	76	F	NA	mediastinum	-	dyspnea	3 weeks	-	no	CT, biopsy		fat and soft-tissue mass (9.3 3 9.3 cm) that exhibited mass effect with a shift of the heart toward the left hemithorax.	neoadjuvant radiation therapy (total dose, 41.1 Gy), surgical resection	1	no	no	10,5 cm	-	well-circumscribed and multinodular. Sectioning through the mass reveals tan-yellow to pink, rubbery, lobulated, and glistening cut surfaces	area composed of atypical spindle cells (arrow) with enlarged and hyper_x0002_chromatic nuclei and the surrounding rim of mature adipocytes	well-differentiated	-	-	no	no	uneventful	alive disease free 24 months postoperatively	Wong GS, Bass D, Chen IY, Thomas R, Velez MJ, Hobbs SK. Imaging and Clinical Findings in a Series of Six Cases of Rare Primary Mediastinal Liposarcoma. Radiol Cardiothorac Imaging. 2022;4(2):210259.		24	0
190			48	M	-	Pleura	-	bilateral ear pain and chest congestion	few days	-	no	CT		Chest radiograph demonstrates an opacity overlying the left thorax. Coronal chest CT image with contrast enhancement demonstrates a large 30 × 18-cm predominantly fat-containing mass (red ar_x0002_rowhead) within the left hemithorax with soft-tissue nodularity and internal vascularity, causing compressive atelectasis and a rightward shift of the mediastinal structures, such as the left atrium	surgical		no	no	over 40cm	-	-	sheets of tumor cells composed of mature-appearing adipocytes in variable sizes	well-differentiated	-	-	no	no	uneventful	alive after 4 years
191			57	M	-	anterior mediastinum		lower back pain from a fall	NA	adjacent en_x0002_larged mediastinal lymph nodes	yes	CT, biopsy		a large 11-cm an_x0002_terior mediastinal mass with two adjacent en_x0002_larged mediastinal lymph nodes	neoadjuvant radiation therapy (total dose, 4500 cGy) , then surgery	1	no	no	11cm	-	-	low-grade spindled and adipocytic cells (solid arrow) with myxoid stroma (arrowhead) and marked lym_x0002_phoplasmacytic infiltration (open arrow). No necrotic area was identified.	well-dif_x0002_ferentiated or dedifferentiated liposarcoma with prominent myxoid stroma	-	-	no	no	uneventful	alive after 2 years
192			68	M	-	anterior mediastinum	-	mild dyspnea	NA	mediastinal and right paratracheal lymph node enlargement	yes	CT, MRI, biopsy		demonstrates a large 18 × 14-cm anterior mediastinal fatty mass (yellow arrowhead) with some soft-tissue component (red arrowhead)	surgical, then adjuvant radiation ther_x0002_apy (total dose 5940 Gy)	1	no	no	17.5 cm x 14 cm	-	-	scattered adipocytes (arrow) and atypical neoplastic spindle cells (arrowhead) embedded in the fibrous stroma	well-differentiated, dedifferentiated components and myxoid features	MDM2, CDK4 positive	-	no	no	uneventful but surgical margins were unclear	alive after 1 year
193			68	F	lung squamous cell carcinoma, and ductal carcinoma in situ	anterior mediastinum-> THYMUS	-	no	-	-	yes	CT, MRI, PET, biopsy		anterior mediastinal cystic lesion with contrast enhancement	surgical		no	no	9cm	-	-	-	well-differentiated	-	-	no	no	uneventful	alive after 1 year
194	2014	USA	52	F	NA	anterior mediastinum	-	dyspnea	-	-	no	-		-	surgical		no	-	35 cm	-	soft, yellowish, well- circumscribed tumor masses covered by a thin membrane. At the cut surface, the tumors showed a slightly lobulated appearance with fibrous tissue separating the lobules	typical adipocytes, which included nuclear hyperchromasia and occasional presence of lipoblasts. Pleomorphic and hyperchromatic stromal cells were easily identifiable in one case while only focally present in the other.	well-differentiated	SMA+ Desmin+, CD34+	-	yes	NA	NA	dead 60 months after diagnosis	Weissferdt A, Moran CA. Lipomatous tumors of the anterior mediastinum with muscle differentiation: a clinicopathological and immunohistochemical study of three cases. Virchows Arch. 2014;464(4):489-93.		60	1
195			68	F	NA	anterior mediastinum	-	dyspnea	-	-	no	-		-	surgical		no	-	13 cm	-	"soft, yellowish, well- circumscribed tumor masses covered by a thin membrane. At the cut surface, the tumors showed a slightly lobulated appearance with fibrous tissue separating the lobules"	typical adipocytes, which included nuclear hyperchromasia and occasional presence of lipoblasts. Pleomorphic and hyperchromatic stromal cells were easily identifiable in one case while only focally present in the other. extensive areas of muscle differentiation; however, in this case, mature skeletal muscle was noted, separating and traversing the adipose tissue elements (Fig. 3). In some areas, …	well-differentiated	Desmin+ Myoglobin+ CD34+	-	no	NA	NA	alive disease free 16 months postoperatively			16	0
196	2020	India	34	M	no	pulmonary	Mildly FDG‑avid metastatic sites included bilateral axillary lymph nodes, right latissimus dorsi muscle, and hypodense cystic lesion involving pancreas	hemoptysis, fever, weight loss	1 year	Examination revealed a 5 cm × 4 cm right axillary lymph node and decreased breath sounds over the left upper lung region, apart from which no other abnormality was detected	no	contrast enhanced CT, CT guided biopsy (high‑grade myxoid liposarcoma ), PET - mild hypermetabolic predominantly hypodense cystic lesion seen involving the left lung upper lobe inferiorly extending up to the left hilar region, causing abrupt cut‑off of main bronchus and encasing upper and lower lobe bronchi causing distal complete collapse consolidation of the left lung upper and lower lobes, Mil…		large neoplasm adjacent to bifurcation of the left main bronchus causing complete collapse of the left lung	paliative chemo, MAID regimen consisting of MESNA, adriamycin, ifosfamide, and dacarbazine chemotherapeutic agents		yes	-	-	-	-	-	myxoid	positive for S100 and Ki67 was 15%	-	NA	NA	NA	NA	Halder A, Rituparna B, Shukla S, Rana N, Yadav V, Kaur J.Primary Pulmonary Liposarcoma with Pancreatic Metastasis: A Rarest of Rare Intrathoracic Malignancy. Indian Journal of Medical and Paediatric Oncology. 2020;41:605.
197	2015	Marocco	52	M	NA	anterior mediastinum	-	chest pain, dyspnea	2 months	-	no	CT, anterior mediastinotomy and the mass biopsied. Histology confirmed the lesion was a liposarcoma		showed an anterior mediastinal tumor of tissue and fatty components with minimal bilateral pleural and pericardial effusions.	surgical resection of the mass, the thymus and involved surrounding structures including the pericardium, the right and left mediastinal pleura, the innominate trunk and left ventral segment of the right upper lobe was performed by sternotomy, adjuvant radiotherapy	1	no	-	14cm x 11cm x 3.5 cm	191g	-	-	well-differentiated	MDM2 positive	-	NA	NA	infection of the surgical site without mediastinitis	NA	Ouadnouni Y , Serraj M , Ghalimi J , Lakranbi M , Smahi M . Primary mediastinal liposarcoma . Ann Afr Surg 2015. ; 12 ( 1 ): 59 – 61
198	2022 (Present case)	Poland	69	F	gastric cancer	Pleura	-	dyspnea	2 years		yes	CT			surgery		NA	no	25x17x12	3100g	well-circumscibed solid mass with pseudocapsule; cross-section: fat thissue with necrocis	thypical mature-appearing adipocytes, focal lyphoblasts, partial areas with necrosis; pseudocapsule	well-differentiated	MDM2	-	no	no	uneventful		Present case		6	0
199
200
201
202
203
204
205
206
207
208
209
210
211
212
213
214
